# Supplementary material for: New Genetic Loci Implicated in Cardiac Morphology and Function Using Three-Dimensional Population Phenotyping
Source: Circ Genom Precis Med. 2025 Oct 7;18(5):e005116. doi: 10.1161/CIRCGEN.124.005116 (PMC7618224; doi:10.1161/CIRCGEN.124.005116)
Supplement: Supplementary file 2 [file hcg-18-e005116-s002.xlsx]

## Sheet: BP-adj LV and SBP,DBP
Supplementary Data File 1. LDSC Genetic Correlation full results. We performed pairwise genetic correlation between the 48 spatial LV traits and systolic blood pressure (SBP), diastolic blood pressure (DBP), hypertrophic cardiomyopathy (HCM), dilated cardiomyopathy (DCM) using LD score correlation (LDSC, v.1.0.1). This tab shows genetic correlation between SBP,DBP and spatial traits calculated af…
p1	p2_base	p2	rg	se	z	p	h2_obs	h2_obs_se	h2_int	h2_int_se	gcov_int	gcov_int_se
SBP	WT	AHA_1	0.231243	0.046725	4.94904	7.45789e-07	0.097528	0.015809	1.01706	0.008216	0.038204	0.008994
SBP	WT	AHA_2	0.152391	0.051004	2.98784	0.00281	0.080751	0.01678	1.00933	0.008313	0.024093	0.008788
SBP	WT	AHA_3	0.155813	0.048316	3.22489	0.00126	0.084715	0.015703	1.00916	0.007843	0.029604	0.008669
SBP	WT	AHA_4	0.248548	0.046643	5.32878	9.88734e-08	0.090404	0.014642	1.02028	0.006981	0.029967	0.008119
SBP	WT	AHA_5	0.190876	0.041316	4.61994	4e-06	0.130859	0.018433	1.0298	0.007902	0.033308	0.008188
SBP	WT	AHA_6	0.216462	0.036203	5.97919	2.24243e-09	0.138826	0.01766	1.02239	0.007735	0.038728	0.008215
SBP	WT	AHA_7	0.267575	0.040253	6.6474	2.98325e-11	0.131666	0.019256	1.01609	0.007499	0.032393	0.008368
SBP	WT	AHA_8	0.223965	0.042403	5.28184	1.27894e-07	0.13291	0.018536	1.01975	0.007701	0.029515	0.009272
SBP	WT	AHA_9	0.24516	0.03824	6.41115	1.44423e-10	0.145753	0.017856	1.01891	0.007825	0.034974	0.008609
SBP	WT	AHA_10	0.224182	0.038159	5.87501	4.22829e-09	0.14653	0.019494	1.0222	0.008366	0.042466	0.008421
SBP	WT	AHA_11	0.178438	0.036844	4.843	1e-06	0.156643	0.02126	1.0268	0.00802	0.034439	0.008475
SBP	WT	AHA_12	0.211999	0.038125	5.5606	2.68849e-08	0.15401	0.021104	1.02501	0.008524	0.032631	0.008289
SBP	WT	AHA_13	0.155836	0.043124	3.61365	0.000302	0.081175	0.016163	1.018	0.007883	0.011677	0.008016
SBP	WT	AHA_14	0.12652	0.041439	3.05313	0.002265	0.09873	0.016421	1.01715	0.007791	0.023075	0.008191
SBP	WT	AHA_15	0.181075	0.045542	3.976	7e-05	0.088496	0.014313	1.00845	0.007302	0.012829	0.008364
SBP	WT	AHA_16	0.138565	0.040756	3.39987	0.000674	0.098432	0.016779	1.00946	0.007903	0.012034	0.007592
DBP	WT	AHA_1	0.192959	0.047291	4.08026	4.5e-05	0.098071	0.016052	1.01657	0.008305	0.035496	0.009128
DBP	WT	AHA_2	0.088157	0.050837	1.73412	0.082898	0.080565	0.016712	1.00951	0.008303	0.024725	0.008339
DBP	WT	AHA_3	0.067127	0.047438	1.41505	0.157055	0.085044	0.015865	1.00897	0.007902	0.026725	0.008452
DBP	WT	AHA_4	0.137928	0.045962	3.00095	0.002691	0.092242	0.014697	1.01897	0.007044	0.033987	0.00871
DBP	WT	AHA_5	0.091408	0.042301	2.16088	0.030705	0.132119	0.0184	1.02892	0.007943	0.038669	0.009119
DBP	WT	AHA_6	0.118126	0.040308	2.93059	0.003383	0.138419	0.017886	1.02261	0.00779	0.042135	0.00929
DBP	WT	AHA_7	0.201591	0.040366	4.99408	5.91179e-07	0.132966	0.019185	1.01515	0.007451	0.027117	0.008693
DBP	WT	AHA_8	0.147938	0.044161	3.34999	0.000808	0.134324	0.018551	1.01874	0.007639	0.027685	0.009219
DBP	WT	AHA_9	0.169439	0.039524	4.28694	1.8e-05	0.147202	0.017771	1.01794	0.007767	0.037555	0.008347
DBP	WT	AHA_10	0.146161	0.041633	3.51068	0.000447	0.148942	0.019389	1.02059	0.008297	0.042487	0.008321
DBP	WT	AHA_11	0.093637	0.038394	2.43884	0.014734	0.159539	0.02132	1.02483	0.008029	0.030623	0.008168
DBP	WT	AHA_12	0.130147	0.037849	3.43862	0.000585	0.156229	0.021196	1.0235	0.008371	0.034109	0.008338
DBP	WT	AHA_13	0.094086	0.046264	2.03367	0.041985	0.082942	0.016764	1.01673	0.007982	0.01506	0.008095
DBP	WT	AHA_14	0.100165	0.042791	2.34077	0.019244	0.100114	0.016592	1.0162	0.007842	0.02597	0.008052
DBP	WT	AHA_15	0.114392	0.04446	2.57288	0.010086	0.090002	0.014416	1.00751	0.007388	0.014817	0.008324
DBP	WT	AHA_16	0.087771	0.04081	2.15073	0.031498	0.0991	0.017101	1.00899	0.008116	0.009405	0.007328
SBP	Ecc	AHA_1	-0.072812	0.042818	1.70048	0.08904	0.088058	0.01844	1.01442	0.007437	-0.021168	0.006889
SBP	Ecc	AHA_2	-0.005858	0.04887	0.119874	0.904583	0.11732	0.0184	1.00451	0.007654	-0.004736	0.008992
SBP	Ecc	AHA_3	-0.113405	0.04591	2.47019	0.013504	0.075086	0.014833	1.00888	0.00714	-0.009572	0.007787
SBP	Ecc	AHA_4	-0.06503	0.051923	1.25242	0.210417	0.053177	0.0138	1.00097	0.006783	-0.012817	0.006947
SBP	Ecc	AHA_5	0.078651	0.053486	-1.47049	0.141429	0.06896	0.015258	1.00341	0.00737	-0.007898	0.008603
SBP	Ecc	AHA_6	-0.031097	0.046434	0.669713	0.503041	0.084709	0.017205	1.0036	0.00728	-0.011002	0.007149
SBP	Ecc	AHA_7	0.057659	0.051909	-1.11077	0.266667	0.101325	0.024089	1.00092	0.00926	-0.014504	0.008898
SBP	Ecc	AHA_8	0.104179	0.043063	-2.41923	0.015554	0.102722	0.017022	0.995082	0.007342	0.000795	0.007187
SBP	Ecc	AHA_9	0.009268	0.046744	-0.19828	0.842826	0.098897	0.017057	1.0356	0.008087	-0.024093	0.008749
SBP	Ecc	AHA_10	-0.036102	0.058023	0.622203	0.533808	0.073826	0.016697	0.988787	0.007803	-0.013079	0.008582
SBP	Ecc	AHA_11	0.088411	0.054986	-1.6079	0.107856	0.080775	0.02166	1.00294	0.008698	-0.013545	0.00914
SBP	Ecc	AHA_12	-3.1e-05	0.064538	0.000484	0.999614	0.046922	0.014547	1.00645	0.00777	-0.017141	0.008782
SBP	Ecc	AHA_13	0.045825	0.047451	-0.965725	0.334182	0.118285	0.021007	1.00648	0.009347	-0.025007	0.008732
SBP	Ecc	AHA_14	0.036464	0.044009	-0.828557	0.407355	0.103298	0.015986	1.01933	0.007329	-0.022474	0.008936
SBP	Ecc	AHA_15	-0.020758	0.052559	0.394944	0.692884	0.095779	0.01713	1.02475	0.007947	-0.023392	0.009065
SBP	Ecc	AHA_16	0.009256	0.045515	-0.20337	0.838846	0.129192	0.01796	1.00553	0.008064	-0.019444	0.009342
DBP	Ecc	AHA_1	-0.06556	0.044291	1.48021	0.138817	0.088559	0.018197	1.0141	0.007435	-0.025202	0.007323
DBP	Ecc	AHA_2	-0.008619	0.043896	0.196344	0.844341	0.119125	0.018485	1.00321	0.007723	0.005619	0.008407
DBP	Ecc	AHA_3	-0.080698	0.046662	1.72943	0.083732	0.076032	0.01474	1.00823	0.007058	-0.012372	0.007975
DBP	Ecc	AHA_4	-0.059859	0.055214	1.08412	0.278312	0.05079	0.014097	1.00263	0.007147	-0.012235	0.007536
DBP	Ecc	AHA_5	0.005435	0.055494	-0.097935	0.921984	0.069452	0.015219	1.00303	0.007471	-0.004787	0.008587
DBP	Ecc	AHA_6	-0.082567	0.053291	1.54935	0.121297	0.084922	0.017194	1.00339	0.007175	-0.006087	0.008346
DBP	Ecc	AHA_7	0.006154	0.051285	-0.119993	0.904489	0.102683	0.024424	1.00022	0.009336	-0.005806	0.007941
DBP	Ecc	AHA_8	0.049933	0.044861	-1.11305	0.265686	0.102419	0.01687	0.995255	0.007289	0.003039	0.007921
DBP	Ecc	AHA_9	0.03914	0.052817	-0.741062	0.458656	0.100539	0.01702	1.03456	0.008126	-0.025133	0.009495
DBP	Ecc	AHA_10	-0.018559	0.053878	0.344455	0.730504	0.074073	0.016763	0.988421	0.007804	-0.006486	0.008679
DBP	Ecc	AHA_11	0.013748	0.056439	-0.243585	0.807552	0.081369	0.021611	1.00259	0.008579	-0.007793	0.009246
DBP	Ecc	AHA_12	-0.037128	0.060044	0.618354	0.536342	0.047875	0.014186	1.00585	0.007663	-0.020772	0.008074
DBP	Ecc	AHA_13	-0.006969	0.04523	0.154079	0.877548	0.118694	0.021176	1.00623	0.009376	-0.019531	0.008449
DBP	Ecc	AHA_14	-0.036879	0.048009	0.76817	0.442386	0.105362	0.015798	1.01791	0.007272	-0.025256	0.009143
DBP	Ecc	AHA_15	-0.067307	0.052389	1.28475	0.198878	0.096848	0.01723	1.02396	0.007915	-0.022191	0.008616
DBP	Ecc	AHA_16	-0.047238	0.04503	1.04902	0.294168	0.128763	0.018456	1.00593	0.008248	-0.02126	0.009097
SBP	Err	AHA_1	0.074942	0.071126	1.05364	0.292046	0.054297	0.020329	1.02013	0.007975	-0.006011	0.009004
SBP	Err	AHA_2	-0.092325	0.057552	-1.60421	0.108667	0.06095	0.014347	0.996947	0.007169	-0.005792	0.007998
SBP	Err	AHA_3	-0.097207	0.042625	-2.28049	0.022579	0.099838	0.015293	1.00398	0.00777	0.003725	0.00812
SBP	Err	AHA_4	-0.046057	0.043907	-1.04897	0.294191	0.089609	0.016464	1.00432	0.008025	0.007749	0.007834
SBP	Err	AHA_5	0.054741	0.048186	1.13603	0.255942	0.076269	0.014185	1.0133	0.006896	0.000422	0.008775
SBP	Err	AHA_6	0.056824	0.034934	1.62659	0.103824	0.121322	0.01511	0.997859	0.006883	-0.006972	0.007849
SBP	Err	AHA_7	0.037343	0.064138	0.582229	0.560412	0.059738	0.015716	1.01949	0.007371	0.038837	0.009154
SBP	Err	AHA_8	0.079659	0.053214	1.49696	0.134405	0.076305	0.016959	1.00977	0.008042	0.032352	0.008493
SBP	Err	AHA_9	0.125446	0.052386	2.39465	0.016636	0.066497	0.015097	1.02234	0.007443	0.014043	0.00807
SBP	Err	AHA_10	0.078615	0.051903	1.51466	0.12986	0.089834	0.021406	1.00708	0.008879	0.013087	0.008931
SBP	Err	AHA_11	0.047789	0.049565	0.964173	0.334959	0.085591	0.015571	1.00799	0.007194	0.013289	0.009078
SBP	Err	AHA_12	0.079337	0.052386	1.51447	0.129908	0.080813	0.016223	1.01865	0.007209	0.019892	0.009024
SBP	Err	AHA_13	0.066138	0.061598	1.07371	0.282955	0.061343	0.015773	1.01438	0.007108	0.032964	0.008876
SBP	Err	AHA_14	0.053776	0.056255	0.955925	0.33911	0.083224	0.016372	1.0033	0.007211	0.031921	0.008362
SBP	Err	AHA_15	0.048292	0.048126	1.00346	0.315641	0.124751	0.025097	1.00366	0.009472	0.026393	0.009063
SBP	Err	AHA_16	0.021867	0.053592	0.408022	0.683258	0.081388	0.01678	1.02287	0.008009	0.033165	0.008562
DBP	Err	AHA_1	0.064095	0.0685	0.935694	0.349431	0.056498	0.020466	1.01848	0.00783	-0.007813	0.00878
DBP	Err	AHA_2	-0.03953	0.054802	-0.721325	0.470709	0.061674	0.014284	0.996513	0.007132	-0.002467	0.007176
DBP	Err	AHA_3	-0.122095	0.04364	-2.79779	0.005145	0.100221	0.015243	1.00372	0.007562	0.001334	0.007508
DBP	Err	AHA_4	-0.104264	0.049418	-2.10981	0.034875	0.090485	0.016287	1.00364	0.007982	0.004717	0.008343
DBP	Err	AHA_5	-0.008295	0.052243	-0.158786	0.873838	0.078006	0.014011	1.01201	0.006807	-0.004437	0.008567
DBP	Err	AHA_6	0.039325	0.040111	0.980407	0.326885	0.122416	0.015016	0.996997	0.006916	-0.016436	0.007725
DBP	Err	AHA_7	0.006869	0.060743	0.113084	0.909964	0.060426	0.015611	1.01901	0.00735	0.036257	0.007954
DBP	Err	AHA_8	0.065022	0.052546	1.23741	0.215934	0.077742	0.016709	1.00865	0.007834	0.032242	0.008643
DBP	Err	AHA_9	0.105899	0.05284	2.00416	0.045053	0.069808	0.014858	1.02006	0.007301	0.011082	0.007746
DBP	Err	AHA_10	0.031858	0.050901	0.625885	0.53139	0.091538	0.021097	1.00585	0.008684	0.011492	0.008459
DBP	Err	AHA_11	0.005759	0.053688	0.10727	0.914575	0.085226	0.015974	1.00839	0.007414	0.013301	0.008879
DBP	Err	AHA_12	0.052797	0.049776	1.06069	0.288832	0.080895	0.016202	1.01857	0.007206	0.017774	0.008411
DBP	Err	AHA_13	0.005463	0.058726	0.093024	0.925884	0.061584	0.015747	1.01412	0.007009	0.027359	0.008318
DBP	Err	AHA_14	0.001713	0.056764	0.030171	0.975931	0.083015	0.016295	1.00354	0.007069	0.023471	0.008809
DBP	Err	AHA_15	-0.000935	0.048071	-0.019447	0.984485	0.126515	0.024973	1.00246	0.009442	0.019657	0.008831
DBP	Err	AHA_16	0.01316	0.054844	0.239956	0.810364	0.083433	0.016677	1.02138	0.008013	0.020356	0.008171

## Sheet: BP-unadj LV and SBP,DBP
Supplementary Data File 1. LDSC Genetic Correlation full results. We performed pairwise genetic correlation between the 48 spatial LV traits and systolic blood pressure (SBP), diastolic blood pressure (DBP), hypertrophic cardiomyopathy (HCM), dilated cardiomyopathy (DCM) using LD score correlation (LDSC, v.1.0.1). This tab shows genetic correlation between SBP,DBP and spatial traits calculated be…
p1	p2_base	p2	rg	se	z	p	h2_obs	h2_obs_se	h2_int	h2_int_se	gcov_int	gcov_int_se
SBP	WT	AHA_1	0.439054	0.044988	9.75947	1.68024e-22	0.104961	0.015144	1.02416	0.008809	0.076395	0.010029
SBP	WT	AHA_2	0.320329	0.046842	6.83848	8.00379e-12	0.081121	0.015175	1.01589	0.008457	0.050968	0.009242
SBP	WT	AHA_3	0.355159	0.04646	7.64432	2.10052e-14	0.087448	0.013435	1.01575	0.008096	0.053948	0.009366
SBP	WT	AHA_4	0.446018	0.040908	10.9029	1.11627e-27	0.101605	0.014052	1.03035	0.00832	0.059723	0.009165
SBP	WT	AHA_5	0.353407	0.038525	9.17347	4.5805e-20	0.136358	0.016716	1.03808	0.008188	0.062781	0.008582
SBP	WT	AHA_6	0.390215	0.034931	11.1711	5.64684e-29	0.148458	0.016064	1.03202	0.008114	0.07519	0.009257
SBP	WT	AHA_7	0.490779	0.038931	12.6063	1.94844e-36	0.141538	0.017761	1.02818	0.007935	0.075214	0.009931
SBP	WT	AHA_8	0.427951	0.035391	12.092	1.16464e-33	0.145785	0.016147	1.02302	0.007877	0.070414	0.010054
SBP	WT	AHA_9	0.450113	0.034078	13.2085	7.83924e-40	0.151283	0.016398	1.02258	0.007887	0.082006	0.009513
SBP	WT	AHA_10	0.431786	0.035549	12.1462	6.00654e-34	0.150819	0.017136	1.02734	0.008508	0.088944	0.009228
SBP	WT	AHA_11	0.368379	0.036387	10.124	4.32461e-24	0.157127	0.01933	1.03772	0.008386	0.075831	0.009075
SBP	WT	AHA_12	0.411863	0.037941	10.8553	1.882e-27	0.16452	0.019614	1.03044	0.008871	0.074257	0.009293
SBP	WT	AHA_13	0.346636	0.042217	8.21074	2.19834e-16	0.085999	0.014383	1.0198	0.007357	0.034336	0.008648
SBP	WT	AHA_14	0.310849	0.040562	7.66362	1.80762e-14	0.097515	0.013483	1.02298	0.007313	0.043075	0.008809
SBP	WT	AHA_15	0.34529	0.043399	7.9562	1.77398e-15	0.087643	0.013132	1.01662	0.007562	0.038046	0.008786
SBP	WT	AHA_16	0.281683	0.037953	7.42183	1.15517e-13	0.107439	0.015468	1.01224	0.007861	0.036991	0.008048
DBP	WT	AHA_1	0.366892	0.044142	8.31172	9.43259e-17	0.104264	0.015189	1.02458	0.008894	0.063932	0.009727
DBP	WT	AHA_2	0.213827	0.046549	4.5936	4e-06	0.080668	0.014968	1.0163	0.008364	0.03955	0.008461
DBP	WT	AHA_3	0.188692	0.042352	4.45536	8e-06	0.088471	0.013501	1.01486	0.00806	0.037924	0.00845
DBP	WT	AHA_4	0.29591	0.04049	7.30816	2.7083e-13	0.102957	0.014177	1.02915	0.008308	0.055392	0.009377
DBP	WT	AHA_5	0.2243	0.040736	5.50615	3.66776e-08	0.136872	0.016696	1.0376	0.008122	0.060192	0.009323
DBP	WT	AHA_6	0.25745	0.039218	6.56457	5.21831e-11	0.147315	0.016141	1.03277	0.008049	0.069069	0.00998
DBP	WT	AHA_7	0.383841	0.039648	9.68125	3.62274e-22	0.141163	0.017763	1.02837	0.008073	0.062575	0.00992
DBP	WT	AHA_8	0.335882	0.037936	8.85385	8.45528e-19	0.144779	0.016371	1.02371	0.008078	0.062718	0.010038
DBP	WT	AHA_9	0.371662	0.036261	10.2497	1.18676e-24	0.15238	0.016331	1.0217	0.007857	0.075295	0.009491
DBP	WT	AHA_10	0.320875	0.040278	7.96642	1.63338e-15	0.152649	0.017066	1.02585	0.008533	0.078331	0.009359
DBP	WT	AHA_11	0.23268	0.039725	5.85729	4.70483e-09	0.15848	0.019463	1.03658	0.008451	0.059464	0.00912
DBP	WT	AHA_12	0.275792	0.03944	6.99265	2.69744e-12	0.16463	0.019681	1.03031	0.008789	0.061707	0.009515
DBP	WT	AHA_13	0.271571	0.04566	5.94772	2.71909e-09	0.08622	0.014816	1.01963	0.00738	0.031854	0.00862
DBP	WT	AHA_14	0.275892	0.042689	6.46285	1.02747e-10	0.098673	0.013715	1.02203	0.007411	0.042169	0.008754
DBP	WT	AHA_15	0.2479	0.044864	5.52561	3.2835e-08	0.088583	0.013306	1.01594	0.007737	0.033692	0.008859
DBP	WT	AHA_16	0.200205	0.040156	4.98566	6.17496e-07	0.108203	0.015579	1.01163	0.008036	0.026912	0.008042
SBP	Ecc	AHA_1	-0.022167	0.039889	0.555711	0.578408	0.08573	0.016749	1.01706	0.007986	-0.023711	0.006819
SBP	Ecc	AHA_2	-0.025918	0.048941	0.529566	0.596413	0.111158	0.018104	1.00612	0.008314	9.2e-05	0.009108
SBP	Ecc	AHA_3	-0.102725	0.040702	2.52385	0.011608	0.072729	0.013226	1.00855	0.007938	-0.008043	0.007859
SBP	Ecc	AHA_4	-0.020477	0.053657	0.381635	0.702732	0.047218	0.011426	1.00274	0.006738	-0.022614	0.007723
SBP	Ecc	AHA_5	0.137289	0.052465	-2.61678	0.008876	0.064386	0.013149	1.00877	0.007683	-0.014647	0.008781
SBP	Ecc	AHA_6	-0.001072	0.047838	0.022405	0.982125	0.07945	0.015421	1.00345	0.007785	-0.021145	0.007151
SBP	Ecc	AHA_7	0.150985	0.042787	-3.52876	0.000418	0.103802	0.022921	1.00937	0.009903	-0.031045	0.009445
SBP	Ecc	AHA_8	0.158938	0.042301	-3.7573	0.000172	0.107267	0.015166	0.999109	0.007244	-0.006186	0.008169
SBP	Ecc	AHA_9	0.082785	0.043233	-1.91485	0.055512	0.10101	0.015961	1.03828	0.009015	-0.033015	0.009114
SBP	Ecc	AHA_10	-0.013604	0.057092	0.238284	0.811661	0.063032	0.013539	0.997136	0.007918	-0.014109	0.008881
SBP	Ecc	AHA_11	0.138748	0.051258	-2.70684	0.006793	0.076505	0.018084	1.0063	0.008846	-0.016869	0.009816
SBP	Ecc	AHA_12	0.033198	0.062873	-0.528016	0.597488	0.045624	0.012386	1.00966	0.006851	-0.018709	0.009103
SBP	Ecc	AHA_13	0.149981	0.042778	-3.50607	0.000455	0.116709	0.019861	1.01734	0.010154	-0.036847	0.009501
SBP	Ecc	AHA_14	0.128147	0.041877	-3.06005	0.002213	0.112763	0.014311	1.0168	0.007761	-0.033434	0.009485
SBP	Ecc	AHA_15	0.055903	0.048389	-1.15529	0.247971	0.100997	0.016128	1.03012	0.008425	-0.039025	0.009856
SBP	Ecc	AHA_16	0.047106	0.042336	-1.11267	0.265849	0.128934	0.014888	1.00584	0.00808	-0.029328	0.009917
DBP	Ecc	AHA_1	-0.052372	0.041416	1.26453	0.206039	0.08645	0.016637	1.01642	0.007851	-0.020903	0.007035
DBP	Ecc	AHA_2	-0.078475	0.046061	1.70373	0.088431	0.11222	0.017878	1.00517	0.008142	0.018068	0.008694
DBP	Ecc	AHA_3	-0.099663	0.041893	2.37896	0.017361	0.073882	0.013194	1.0076	0.007903	-0.00588	0.008096
DBP	Ecc	AHA_4	-0.092798	0.056249	1.64977	0.098989	0.044987	0.011479	1.0047	0.006988	-0.017727	0.007982
DBP	Ecc	AHA_5	-0.043865	0.056755	0.772891	0.439587	0.065444	0.013015	1.00785	0.00761	0.000293	0.009261
DBP	Ecc	AHA_6	-0.122789	0.053652	2.28862	0.022101	0.079067	0.015439	1.00379	0.007716	-0.003565	0.008456
DBP	Ecc	AHA_7	0.018241	0.047185	-0.386587	0.699062	0.10553	0.023128	1.00806	0.009859	-0.003896	0.008123
DBP	Ecc	AHA_8	0.033712	0.04346	-0.775698	0.437927	0.106818	0.015042	0.999386	0.007116	0.011178	0.008518
DBP	Ecc	AHA_9	0.095259	0.048536	-1.96266	0.049686	0.102581	0.016093	1.03708	0.009154	-0.025419	0.009556
DBP	Ecc	AHA_10	-0.035849	0.053794	0.66641	0.505149	0.062744	0.013424	0.997232	0.007848	-0.002642	0.008869
DBP	Ecc	AHA_11	0.004156	0.053938	-0.077043	0.938589	0.076805	0.01796	1.00605	0.00866	-0.00567	0.009495
DBP	Ecc	AHA_12	-0.061987	0.059476	1.04222	0.297307	0.045799	0.011986	1.00958	0.006822	-0.013328	0.00842
DBP	Ecc	AHA_13	0.03181	0.042006	-0.757283	0.44888	0.118028	0.019883	1.01636	0.009973	-0.016726	0.008972
DBP	Ecc	AHA_14	-0.02866	0.044355	0.646137	0.518191	0.112785	0.014265	1.01679	0.00783	-0.021897	0.009477
DBP	Ecc	AHA_15	-0.048448	0.048513	0.998657	0.317961	0.101316	0.016125	1.02982	0.008416	-0.024563	0.009245
DBP	Ecc	AHA_16	-0.046065	0.04165	1.10602	0.268718	0.129635	0.015435	1.00542	0.008293	-0.021365	0.009276
SBP	Err	AHA_1	0.111919	0.057809	1.93602	0.052866	0.064846	0.016869	1.01729	0.007506	0.001047	0.008899
SBP	Err	AHA_2	-0.176574	0.059237	-2.98078	0.002875	0.054254	0.012352	1.00283	0.007229	-0.019997	0.008093
SBP	Err	AHA_3	-0.136508	0.03945	-3.46026	0.00054	0.096392	0.013134	1.00553	0.007663	-0.008184	0.007967
SBP	Err	AHA_4	0.000196	0.041352	0.004751	0.996209	0.096402	0.015379	1.00207	0.008325	0.010205	0.008258
SBP	Err	AHA_5	0.123658	0.049329	2.50678	0.012184	0.069538	0.012972	1.01889	0.007501	0.010349	0.008844
SBP	Err	AHA_6	0.117184	0.035697	3.28277	0.001028	0.104482	0.013683	0.996148	0.007153	0.002917	0.007785
SBP	Err	AHA_7	0.247496	0.0598	4.13871	3.5e-05	0.059952	0.014847	1.02245	0.008221	0.057013	0.009247
SBP	Err	AHA_8	0.293197	0.049525	5.92012	3.21704e-09	0.078327	0.015565	1.01722	0.008113	0.059625	0.009537
SBP	Err	AHA_9	0.312395	0.050197	6.22341	4.8646e-10	0.068167	0.015785	1.0243	0.00845	0.034464	0.009291
SBP	Err	AHA_10	0.1895	0.046583	4.06798	4.7e-05	0.087485	0.020451	1.01047	0.009291	0.022966	0.009391
SBP	Err	AHA_11	0.170198	0.046777	3.63853	0.000274	0.086933	0.015413	1.01382	0.007457	0.020836	0.009358
SBP	Err	AHA_12	0.210165	0.051141	4.10948	4e-05	0.075727	0.014642	1.02497	0.007922	0.036699	0.009579
SBP	Err	AHA_13	0.281241	0.054087	5.19978	1.99528e-07	0.068504	0.014871	1.01449	0.008273	0.05441	0.009674
SBP	Err	AHA_14	0.306199	0.04904	6.24382	4.27005e-10	0.076126	0.017829	1.01698	0.008124	0.055402	0.009792
SBP	Err	AHA_15	0.212263	0.038412	5.52588	3.27834e-08	0.111635	0.026539	1.01295	0.011424	0.044643	0.010444
SBP	Err	AHA_16	0.203556	0.046376	4.38922	1.1e-05	0.088336	0.016698	1.02561	0.009428	0.050918	0.009274
DBP	Err	AHA_1	0.076489	0.05583	1.37002	0.170681	0.066914	0.017135	1.01548	0.00748	-0.010012	0.008828
DBP	Err	AHA_2	-0.109124	0.053772	-2.02936	0.042421	0.055932	0.012316	1.00139	0.007111	-0.0143	0.007299
DBP	Err	AHA_3	-0.202939	0.040287	-5.03729	4.7217e-07	0.096948	0.013259	1.00499	0.007544	-0.014424	0.007708
DBP	Err	AHA_4	-0.152668	0.047186	-3.23546	0.001214	0.096921	0.015422	1.0016	0.008367	-0.004633	0.008875
DBP	Err	AHA_5	-0.023421	0.052509	-0.446037	0.65557	0.071191	0.013008	1.01746	0.007486	-0.00433	0.008805
DBP	Err	AHA_6	0.043714	0.040374	1.08272	0.278935	0.104741	0.013746	0.995808	0.007271	-0.014402	0.007921
DBP	Err	AHA_7	0.131539	0.054939	2.39427	0.016654	0.060062	0.014623	1.0223	0.008243	0.043492	0.008082
DBP	Err	AHA_8	0.204854	0.047957	4.27162	1.9e-05	0.078507	0.015321	1.01692	0.007955	0.04704	0.00911
DBP	Err	AHA_9	0.212623	0.050343	4.22352	2.4e-05	0.068833	0.015612	1.02377	0.008304	0.018705	0.008349
DBP	Err	AHA_10	0.087263	0.048128	1.81315	0.069808	0.087796	0.020315	1.01022	0.009263	0.014038	0.008519
DBP	Err	AHA_11	0.048449	0.050831	0.953149	0.340514	0.08622	0.015499	1.01459	0.007759	0.012949	0.00896
DBP	Err	AHA_12	0.090831	0.046201	1.96598	0.049301	0.07577	0.014739	1.0249	0.008017	0.022975	0.008598
DBP	Err	AHA_13	0.155473	0.051678	3.00851	0.002625	0.068807	0.014745	1.01415	0.008165	0.035629	0.00901
DBP	Err	AHA_14	0.177364	0.051571	3.4392	0.000583	0.076309	0.017748	1.01691	0.008112	0.035522	0.009349
DBP	Err	AHA_15	0.080795	0.046035	1.75507	0.079247	0.112885	0.026302	1.01192	0.011289	0.024365	0.009722
DBP	Err	AHA_16	0.104186	0.049671	2.09751	0.035949	0.089578	0.016373	1.02457	0.009259	0.026461	0.008541

## Sheet: BP-adj LV and HCM,DCM
Supplementary Data File 1. LDSC Genetic Correlation full results. We performed pairwise genetic correlation between the 48 spatial LV traits and systolic blood pressure (SBP), diastolic blood pressure (DBP), hypertrophic cardiomyopathy (HCM), dilated cardiomyopathy (DCM) using LD score correlation (LDSC, v.1.0.1). This tab shows genetic correlation between HCM,DCM and spatial traits calculated af…
p1	p2_base	p2	rg	se	z	p	h2_obs	h2_obs_se	h2_int	h2_int_se	gcov_int	gcov_int_se
HCM	WT	AHA_1	0.564052	0.087621	6.43739	1.21548e-10	0.093623	0.015774	1.02069	0.008192	0.011247	0.006711
HCM	WT	AHA_2	0.552239	0.08665	6.3732	1.8512e-10	0.084919	0.016963	1.0093	0.008446	0.006074	0.006331
HCM	WT	AHA_3	0.472777	0.093769	5.04195	4.60816e-07	0.092188	0.016125	1.00897	0.007646	0.004605	0.006744
HCM	WT	AHA_4	0.345049	0.089171	3.86954	0.000109	0.104872	0.015115	1.01536	0.006923	0.007735	0.005743
HCM	WT	AHA_5	0.306018	0.089734	3.41028	0.000649	0.137617	0.021514	1.03203	0.009379	0.011647	0.006314
HCM	WT	AHA_6	0.469497	0.077555	6.05375	1.41515e-09	0.140775	0.019525	1.02477	0.00834	0.008317	0.006617
HCM	WT	AHA_7	0.285559	0.08237	3.46676	0.000527	0.129488	0.01892	1.02148	0.00818	0.009554	0.006731
HCM	WT	AHA_8	0.192276	0.085089	2.2597	0.02384	0.136066	0.019223	1.02194	0.008596	0.011241	0.006033
HCM	WT	AHA_9	0.273896	0.082562	3.31744	0.000908	0.146683	0.019537	1.0212	0.00856	0.018514	0.006659
HCM	WT	AHA_10	0.33709	0.078132	4.31436	1.6e-05	0.145468	0.020297	1.02625	0.008465	0.014599	0.006869
HCM	WT	AHA_11	0.433892	0.078144	5.55251	2.81605e-08	0.156556	0.020949	1.03233	0.008312	0.01234	0.006898
HCM	WT	AHA_12	0.410321	0.073502	5.58246	2.37137e-08	0.159152	0.02189	1.027	0.009019	0.009841	0.007036
HCM	WT	AHA_13	0.255533	0.100217	2.54981	0.010778	0.082206	0.017574	1.02126	0.007944	0.009375	0.006727
HCM	WT	AHA_14	0.242186	0.086081	2.81346	0.004901	0.102032	0.0169	1.01984	0.008311	0.013493	0.006543
HCM	WT	AHA_15	0.298551	0.097277	3.06909	0.002147	0.089153	0.015204	1.00991	0.007732	0.010981	0.005982
HCM	WT	AHA_16	0.304648	0.096391	3.16054	0.001575	0.099964	0.018113	1.01161	0.008136	0.007572	0.006513
DCM	WT	AHA_1	-0.216294	0.094235	-2.29526	0.021718	0.096342	0.015894	1.01647	0.007731	0.005246	0.005846
DCM	WT	AHA_2	-0.220605	0.1005	-2.19508	0.028158	0.084027	0.015988	1.0061	0.008053	-0.001599	0.005835
DCM	WT	AHA_3	-0.176496	0.098825	-1.78594	0.074109	0.087963	0.015583	1.00609	0.007529	0.008067	0.005353
DCM	WT	AHA_4	-0.062706	0.10104	-0.620603	0.534861	0.09007	0.014678	1.02019	0.007115	0.01553	0.005171
DCM	WT	AHA_5	-0.202042	0.088076	-2.29396	0.021793	0.127704	0.019536	1.03098	0.008442	0.015086	0.005509
DCM	WT	AHA_6	-0.148412	0.077231	-1.92166	0.054649	0.136005	0.019981	1.02297	0.008391	0.008904	0.005505
DCM	WT	AHA_7	0.032628	0.095005	0.343434	0.731272	0.12313	0.019777	1.02157	0.008461	0.00739	0.00572
DCM	WT	AHA_8	0.097347	0.092937	1.04746	0.294889	0.127678	0.019675	1.02289	0.008508	0.005027	0.005485
DCM	WT	AHA_9	0.092205	0.083395	1.10564	0.268881	0.142207	0.018743	1.02123	0.007758	0.001397	0.005459
DCM	WT	AHA_10	-0.004843	0.080567	-0.060114	0.952065	0.141438	0.019961	1.02472	0.007656	0.008933	0.005431
DCM	WT	AHA_11	-0.171812	0.080599	-2.13169	0.033033	0.152854	0.021853	1.02908	0.00822	0.003866	0.005549
DCM	WT	AHA_12	-0.138796	0.082974	-1.67276	0.094374	0.151953	0.022035	1.02468	0.008908	0.00267	0.005569
DCM	WT	AHA_13	-0.110013	0.094017	-1.17014	0.241943	0.08447	0.016885	1.01649	0.007832	0.009987	0.005498
DCM	WT	AHA_14	-0.078439	0.096252	-0.814932	0.415111	0.100204	0.01584	1.01715	0.008082	0.001137	0.006048
DCM	WT	AHA_15	-0.055235	0.0928	-0.595208	0.551705	0.091331	0.014898	1.00634	0.00745	0.008981	0.005436
DCM	WT	AHA_16	-0.140988	0.083846	-1.68152	0.092662	0.099879	0.017852	1.00806	0.0084	0.01104	0.005076
HCM	Ecc	AHA_1	0.47541	0.097886	-4.85679	1e-06	0.086769	0.018577	1.01591	0.007576	-0.004115	0.006251
HCM	Ecc	AHA_2	0.376757	0.079823	-4.71988	2e-06	0.120261	0.020195	1.00431	0.008306	0.004694	0.006693
HCM	Ecc	AHA_3	0.115213	0.092195	-1.24967	0.211421	0.073589	0.015966	1.01371	0.007155	-0.011471	0.005522
HCM	Ecc	AHA_4	0.314105	0.113472	-2.76812	0.005638	0.0517	0.013847	1.00392	0.007514	-0.004058	0.005936
HCM	Ecc	AHA_5	0.431168	0.093826	-4.5954	4e-06	0.075427	0.015035	1.00329	0.007693	0.00021	0.006823
HCM	Ecc	AHA_6	0.357213	0.095091	-3.75652	0.000172	0.090589	0.017579	1.00273	0.007424	-0.005646	0.006314
HCM	Ecc	AHA_7	0.438949	0.08737	-5.02405	5.05924e-07	0.100355	0.026254	1.00135	0.010509	-0.006215	0.007167
HCM	Ecc	AHA_8	0.379302	0.092034	-4.12133	3.8e-05	0.102949	0.01803	0.996375	0.00791	-0.006795	0.006246
HCM	Ecc	AHA_9	0.411267	0.091308	-4.50418	7e-06	0.101419	0.017816	1.03717	0.008136	-0.009404	0.006544
HCM	Ecc	AHA_10	0.373709	0.092254	-4.05086	5.1e-05	0.076084	0.018567	0.988809	0.008928	0.002962	0.006139
HCM	Ecc	AHA_11	0.530614	0.103915	-5.10621	3.28678e-07	0.08357	0.02157	1.00408	0.009012	-0.005245	0.008098
HCM	Ecc	AHA_12	0.40321	0.124526	-3.23795	0.001204	0.048277	0.014304	1.00677	0.008168	-0.003964	0.006223
HCM	Ecc	AHA_13	0.568098	0.086769	-6.54727	5.85994e-11	0.120534	0.022755	1.00739	0.010304	-0.002979	0.007415
HCM	Ecc	AHA_14	0.547444	0.086922	-6.29812	3.0128e-10	0.110672	0.017957	1.01909	0.008288	-0.007398	0.007222
HCM	Ecc	AHA_15	0.505679	0.082621	-6.12046	9.3305e-10	0.10994	0.01843	1.02127	0.008331	-0.004769	0.00708
HCM	Ecc	AHA_16	0.424373	0.078617	-5.39797	6.73995e-08	0.136323	0.019218	1.00585	0.008339	-0.006507	0.007569
DCM	Ecc	AHA_1	-0.629648	0.09184	6.85589	7.08694e-12	0.091094	0.017814	1.01207	0.007086	0.008006	0.005356
DCM	Ecc	AHA_2	-0.50072	0.086264	5.80449	6.45611e-09	0.121369	0.01905	1.00126	0.007801	0.003067	0.005888
DCM	Ecc	AHA_3	-0.493775	0.112186	4.4014	1.1e-05	0.075076	0.015476	1.00872	0.006975	0.011403	0.005529
DCM	Ecc	AHA_4	-0.532818	0.113212	4.7064	3e-06	0.052366	0.013428	1.00237	0.007562	0.014729	0.005313
DCM	Ecc	AHA_5	-0.540541	0.109562	4.93366	8.07016e-07	0.072177	0.015315	1.00223	0.007806	0.005403	0.005622
DCM	Ecc	AHA_6	-0.532774	0.103042	5.17043	2.33555e-07	0.081906	0.016249	1.00328	0.00698	0.008661	0.00623
DCM	Ecc	AHA_7	-0.558604	0.090692	6.15938	7.3032e-10	0.100385	0.024518	1.00184	0.00942	0.013152	0.006177
DCM	Ecc	AHA_8	-0.513387	0.085885	5.97762	2.26427e-09	0.102053	0.01651	0.993569	0.007189	0.008738	0.006104
DCM	Ecc	AHA_9	-0.575398	0.090519	6.35665	2.06203e-10	0.108319	0.017373	1.02851	0.007994	0.012924	0.00597
DCM	Ecc	AHA_10	-0.356359	0.101456	3.51244	0.000444	0.076165	0.016742	0.987046	0.007913	0.015869	0.005488
DCM	Ecc	AHA_11	-0.496166	0.088951	5.57799	2.43309e-08	0.089471	0.020532	0.996498	0.008233	0.006493	0.006079
DCM	Ecc	AHA_12	-0.584424	0.132973	4.39507	1.1e-05	0.049614	0.013948	1.00469	0.006991	0.009781	0.005737
DCM	Ecc	AHA_13	-0.600049	0.082943	7.23447	4.67336e-13	0.125044	0.021411	1.00293	0.008976	0.017696	0.006277
DCM	Ecc	AHA_14	-0.718883	0.096434	7.45465	9.01041e-14	0.107667	0.01838	1.01681	0.008937	0.013423	0.006613
DCM	Ecc	AHA_15	-0.442921	0.094962	4.66419	3e-06	0.097484	0.017706	1.02458	0.007925	0.021487	0.005875
DCM	Ecc	AHA_16	-0.530871	0.079711	6.65998	2.73873e-11	0.129328	0.01796	1.00716	0.007714	0.011025	0.005373
HCM	Err	AHA_1	0.540587	0.123859	4.36453	1.3e-05	0.05302	0.022179	1.02522	0.008629	-0.001739	0.006832
HCM	Err	AHA_2	0.331369	0.104751	3.16341	0.001559	0.061089	0.015466	0.997379	0.007813	-0.004488	0.006233
HCM	Err	AHA_3	0.214805	0.076449	2.80979	0.004957	0.101551	0.016674	1.00687	0.007926	-5.4e-05	0.006353
HCM	Err	AHA_4	0.270847	0.0952	2.84503	0.004441	0.082001	0.018116	1.01166	0.009098	0.004105	0.006762
HCM	Err	AHA_5	0.373763	0.090491	4.1304	3.6e-05	0.079338	0.013969	1.01312	0.00718	0.002276	0.005679
HCM	Err	AHA_6	0.282622	0.072554	3.89531	9.8e-05	0.117205	0.014498	1.00148	0.007269	-0.002425	0.005825
HCM	Err	AHA_7	0.513842	0.125918	4.08077	4.5e-05	0.06445	0.016752	1.0183	0.007608	0.00172	0.0063
HCM	Err	AHA_8	0.345366	0.089695	3.85045	0.000118	0.072711	0.018534	1.01648	0.008765	0.005923	0.005776
HCM	Err	AHA_9	0.353733	0.102472	3.45198	0.000556	0.067283	0.016036	1.02325	0.008319	0.004415	0.006569
HCM	Err	AHA_10	0.438317	0.085278	5.13986	2.74941e-07	0.09642	0.022797	1.00527	0.010118	-0.000125	0.006536
HCM	Err	AHA_11	0.375837	0.087679	4.28651	1.8e-05	0.09133	0.016785	1.00866	0.008256	0.007736	0.006342
HCM	Err	AHA_12	0.363148	0.089637	4.05133	5.1e-05	0.089373	0.017113	1.01782	0.008096	0.014422	0.006734
HCM	Err	AHA_13	0.449177	0.111992	4.0108	6.1e-05	0.066221	0.016693	1.0131	0.007719	0.000137	0.005913
HCM	Err	AHA_14	0.425514	0.096731	4.39895	1.1e-05	0.085029	0.017806	1.00483	0.007687	-0.000985	0.006353
HCM	Err	AHA_15	0.529635	0.082851	6.39261	1.63081e-10	0.133239	0.026827	1.00087	0.010242	0.00286	0.007458
HCM	Err	AHA_16	0.365576	0.095624	3.82304	0.000132	0.098066	0.016035	1.01626	0.008098	0.01263	0.006604
DCM	Err	AHA_1	-0.547018	0.117023	-4.67445	3e-06	0.05696	0.020283	1.01766	0.007643	-0.008473	0.005987
DCM	Err	AHA_2	-0.417691	0.114483	-3.64849	0.000264	0.061583	0.01444	0.996103	0.007627	-0.006739	0.00556
DCM	Err	AHA_3	-0.380661	0.090198	-4.22028	2.4e-05	0.096175	0.015185	1.00592	0.007465	-0.001345	0.005614
DCM	Err	AHA_4	-0.476122	0.100067	-4.75801	2e-06	0.079202	0.014852	1.00998	0.007268	0.002533	0.005468
DCM	Err	AHA_5	-0.399611	0.097259	-4.10872	4e-05	0.079778	0.013818	1.01025	0.006636	-0.002005	0.005725
DCM	Err	AHA_6	-0.242219	0.077661	-3.1189	0.001815	0.117435	0.014669	1.00046	0.006925	-0.011722	0.005421
DCM	Err	AHA_7	-0.690911	0.129856	-5.32059	1.03432e-07	0.063343	0.016401	1.01578	0.007535	-0.011345	0.005794
DCM	Err	AHA_8	-0.361872	0.099355	-3.64222	0.00027	0.078519	0.01628	1.00822	0.007931	-0.014289	0.005478
DCM	Err	AHA_9	-0.357498	0.116391	-3.07152	0.00213	0.063696	0.015089	1.02401	0.008097	-0.012091	0.005838
DCM	Err	AHA_10	-0.47694	0.084686	-5.63189	1.78249e-08	0.095221	0.019867	1.00209	0.008492	-0.010037	0.005696
DCM	Err	AHA_11	-0.606177	0.094234	-6.43266	1.25386e-10	0.089789	0.015359	1.00527	0.007945	-0.004391	0.005464
DCM	Err	AHA_12	-0.71709	0.107686	-6.65909	2.75532e-11	0.084821	0.016163	1.0154	0.007442	-0.00898	0.005857
DCM	Err	AHA_13	-0.596798	0.124833	-4.78076	2e-06	0.060151	0.016257	1.01511	0.007413	-0.002141	0.005538
DCM	Err	AHA_14	-0.409676	0.098815	-4.1459	3.4e-05	0.081369	0.016471	1.0047	0.00709	-0.012225	0.006245
DCM	Err	AHA_15	-0.563218	0.082007	-6.8679	6.51537e-12	0.123976	0.024766	1.00254	0.009493	-0.009182	0.006375
DCM	Err	AHA_16	-0.57664	0.103088	-5.59366	2.22336e-08	0.082424	0.016511	1.02205	0.008131	-0.006563	0.005939
