# Supplementary material for: New Genetic Loci Implicated in Cardiac Morphology and Function Using Three-Dimensional Population Phenotyping
Source: Circ Genom Precis Med. 2025 Oct 7;18(5):e005116. doi: 10.1161/CIRCGEN.124.005116 (PMC7618224; doi:10.1161/CIRCGEN.124.005116)
Supplement: Supplementary file 3 [file hcg-18-e005116-s003.xlsx]

## Sheet: GREML
Supplementary Data File 2. GREML heritability and fixed effect variance results. SNP-based heritability were calculated with genome-based restricted maximum likelihood (GREML) implemented in the GCTA software (version 1.93.2beta from biocontainers). GREML were produced using GWAS summary statistics where all traits have variance of 1 after the rank-based inverse variance transform (rIVT). Fixed e…
V(G)	V(e)	Vp	V(G)/Vp	logL	logL0	LRT	df	Pval	n	V(G)_SE	V(e)_SE	Vp_SE	V(G)/Vp_SE	AHA	covariates	trait
0.166102	0.791128	0.957229	0.173523	-15015.5	-15069.2	107.529	1	0	31436	0.016935	0.017415	0.007664	0.017519	1	SexAgeBMIBSASBPDBP	Ecc
0.128189	0.680724	0.808913	0.15847	-12378.8	-12427.1	96.591	1	0	31436	0.014191	0.014691	0.006472	0.017399	2	SexAgeBMIBSASBPDBP	Ecc
0.151466	0.82346	0.974926	0.155361	-15313.9	-15355.9	84.016	1	0	31436	0.017254	0.017862	0.0078	0.017558	3	SexAgeBMIBSASBPDBP	Ecc
0.074646	0.921213	0.995859	0.074956	-15681.5	-15691.4	19.821	1	4.25e-06	31436	0.01716	0.018372	0.00795	0.017198	4	SexAgeBMIBSASBPDBP	Ecc
0.099923	0.822004	0.921927	0.108385	-14457.9	-14479.3	42.768	1	3.08e-11	31436	0.016012	0.016911	0.007365	0.017299	5	SexAgeBMIBSASBPDBP	Ecc
0.13224	0.844055	0.976295	0.135451	-15346.3	-15381.7	70.67	1	0	31436	0.016994	0.017763	0.007806	0.0173	6	SexAgeBMIBSASBPDBP	Ecc
0.126475	0.759163	0.885637	0.142806	-13811.2	-13850.2	78.009	1	0	31436	0.015517	0.01616	0.007083	0.017403	7	SexAgeBMIBSASBPDBP	Ecc
0.10536	0.823548	0.928908	0.113424	-14574.4	-14600.1	51.349	1	3.87e-13	31436	0.015933	0.016827	0.007422	0.017077	8	SexAgeBMIBSASBPDBP	Ecc
0.232672	0.719267	0.951939	0.244419	-14877	-14982.7	211.343	1	0	31436	0.017187	0.017175	0.007647	0.017719	9	SexAgeBMIBSASBPDBP	Ecc
0.058537	0.929073	0.98761	0.059271	-15554.9	-15562.2	14.714	1	6.25e-05	31436	0.016379	0.017752	0.007882	0.016564	10	SexAgeBMIBSASBPDBP	Ecc
0.102403	0.842038	0.944441	0.108428	-14837	-14860.1	46.081	1	5.67e-12	31436	0.016187	0.01713	0.007545	0.017071	11	SexAgeBMIBSASBPDBP	Ecc
0.079426	0.856871	0.936297	0.08483	-14709.4	-14722.1	25.409	1	2.32e-07	31436	0.016189	0.01726	0.007476	0.017248	12	SexAgeBMIBSASBPDBP	Ecc
0.15388	0.755737	0.909617	0.16917	-14216.4	-14270.4	108.129	1	0	31436	0.016018	0.016508	0.007281	0.017446	13	SexAgeBMIBSASBPDBP	Ecc
0.180397	0.755102	0.935499	0.192835	-14642.2	-14709.6	134.655	1	0	31436	0.016627	0.016966	0.007496	0.017561	14	SexAgeBMIBSASBPDBP	Ecc
0.208422	0.770292	0.978714	0.212955	-15337.7	-15419.5	163.645	1	0	31436	0.017495	0.017707	0.007849	0.017618	15	SexAgeBMIBSASBPDBP	Ecc
0.183729	0.793153	0.976882	0.188077	-15325.6	-15389.6	127.991	1	0	31436	0.017348	0.017735	0.007826	0.017557	16	SexAgeBMIBSASBPDBP	Ecc
0.138451	0.817118	0.955569	0.144888	-15004.4	-15043.1	77.473	1	0	31436	0.016743	0.017424	0.007642	0.017401	1	SexAgeBMIBSASBPDBP	Err
0.062566	0.839374	0.90194	0.069368	-14126.4	-14135.5	18.116	1	1.04e-05	31436	0.015308	0.016463	0.0072	0.016943	2	SexAgeBMIBSASBPDBP	Err
0.128556	0.731641	0.860197	0.149449	-13349.7	-13389.7	79.99	1	0	31436	0.015223	0.015794	0.006881	0.017568	3	SexAgeBMIBSASBPDBP	Err
0.139613	0.718073	0.857687	0.162779	-13296.3	-13346.8	100.893	1	0	31436	0.015136	0.015632	0.006864	0.017495	4	SexAgeBMIBSASBPDBP	Err
0.134702	0.788649	0.923351	0.145884	-14464.9	-14503.7	77.592	1	0	31436	0.016215	0.016862	0.007385	0.017438	5	SexAgeBMIBSASBPDBP	Err
0.176519	0.80132	0.97784	0.18052	-15345.9	-15403.7	115.654	1	0	31436	0.017321	0.017763	0.007831	0.017528	6	SexAgeBMIBSASBPDBP	Err
0.143394	0.763137	0.906531	0.158179	-14169.3	-14214.1	89.617	1	0	31436	0.015998	0.01655	0.007254	0.017503	7	SexAgeBMIBSASBPDBP	Err
0.116161	0.781793	0.897954	0.129362	-14034.8	-14065.5	61.376	1	2.33e-15	31436	0.015677	0.016417	0.007178	0.017361	8	SexAgeBMIBSASBPDBP	Err
0.147628	0.744336	0.891963	0.165509	-13910.6	-13961.3	101.445	1	0	31436	0.015775	0.016271	0.007139	0.017528	9	SexAgeBMIBSASBPDBP	Err
0.148165	0.777573	0.925738	0.160051	-14497.7	-14549.1	102.68	1	0	31436	0.016128	0.016702	0.007407	0.017275	10	SexAgeBMIBSASBPDBP	Err
0.144763	0.767929	0.912692	0.158611	-14275.5	-14321.9	92.827	1	0	31436	0.016017	0.01658	0.007303	0.017405	11	SexAgeBMIBSASBPDBP	Err
0.160747	0.747896	0.908643	0.176909	-14194.8	-14251.4	113.101	1	0	31436	0.016089	0.016522	0.007276	0.017527	12	SexAgeBMIBSASBPDBP	Err
0.130785	0.785444	0.916229	0.142743	-14344.8	-14382.9	76.064	1	0	31436	0.016044	0.016711	0.007327	0.017393	13	SexAgeBMIBSASBPDBP	Err
0.108245	0.79135	0.899594	0.120326	-14067.5	-14096	56.989	1	2.19e-14	31436	0.015478	0.016298	0.007189	0.017122	14	SexAgeBMIBSASBPDBP	Err
0.168942	0.756547	0.925489	0.182543	-14479.9	-14548.7	137.547	1	0	31436	0.016148	0.016579	0.007411	0.017259	15	SexAgeBMIBSASBPDBP	Err
0.168265	0.780658	0.948923	0.177322	-14876.2	-14933.9	115.485	1	0	31436	0.0168	0.01725	0.007598	0.017524	16	SexAgeBMIBSASBPDBP	Err
0.125784	0.540287	0.666071	0.188844	-9311.03	-9375.16	128.267	1	0	31450	0.01182	0.01208	0.005335	0.017542	1	SexAgeBMIBSASBPDBP	WT
0.119308	0.734866	0.854174	0.139676	-13250.2	-13287.7	75.105	1	0	31450	0.014751	0.01541	0.006828	0.017157	2	SexAgeBMIBSASBPDBP	WT
0.129755	0.679283	0.809038	0.160381	-12385.6	-12431	90.809	1	0	31450	0.014281	0.014761	0.006473	0.017504	3	SexAgeBMIBSASBPDBP	WT
0.137919	0.485003	0.622921	0.221406	-8234.86	-8318.74	167.771	1	0	31450	0.011242	0.01133	0.004997	0.017769	4	SexAgeBMIBSASBPDBP	WT
0.168815	0.416836	0.58565	0.288251	-7206.64	-7352.59	291.897	1	0	31450	0.010669	0.010479	0.004715	0.017754	5	SexAgeBMIBSASBPDBP	WT
0.157107	0.424846	0.581953	0.269965	-7124.42	-7251.69	254.527	1	0	31450	0.010575	0.01046	0.004681	0.017763	6	SexAgeBMIBSASBPDBP	WT
0.118808	0.362755	0.481562	0.246713	-4167.99	-4274.27	212.543	1	0	31450	0.00872	0.008704	0.003868	0.017766	7	SexAgeBMIBSASBPDBP	WT
0.142011	0.379159	0.52117	0.272485	-5387.79	-5518.88	262.174	1	0	31450	0.009481	0.009368	0.004192	0.017776	8	SexAgeBMIBSASBPDBP	WT
0.124342	0.33086	0.455202	0.273158	-3259.49	-3391.4	263.822	1	0	31450	0.008267	0.008168	0.003662	0.017743	9	SexAgeBMIBSASBPDBP	WT
0.120519	0.322295	0.442814	0.272166	-2826.65	-2957.03	260.751	1	0	31450	0.008033	0.00794	0.003562	0.017726	10	SexAgeBMIBSASBPDBP	WT
0.140931	0.330415	0.471346	0.298998	-3782.34	-3940.91	317.135	1	0	31450	0.008586	0.008399	0.003797	0.017719	11	SexAgeBMIBSASBPDBP	WT
0.132696	0.343927	0.476623	0.278409	-3977.54	-4113.38	271.681	1	0	31450	0.008676	0.008553	0.003835	0.017769	12	SexAgeBMIBSASBPDBP	WT
0.091394	0.471221	0.562615	0.162444	-6673.56	-6719.77	92.413	1	0	31450	0.009962	0.010284	0.004502	0.017554	13	SexAgeBMIBSASBPDBP	WT
0.103667	0.415044	0.518711	0.199855	-5372.4	-5442	139.192	1	0	31450	0.009302	0.009456	0.004157	0.017704	14	SexAgeBMIBSASBPDBP	WT
0.08179	0.465572	0.547362	0.149426	-6248.68	-6287.57	77.776	1	0	31450	0.009665	0.01003	0.004378	0.017529	15	SexAgeBMIBSASBPDBP	WT
0.08599	0.473203	0.559193	0.153776	-6582.52	-6623.74	82.424	1	0	31450	0.009867	0.010225	0.004473	0.017509	16	SexAgeBMIBSASBPDBP	WT
