# Supplementary material for: New Genetic Loci Implicated in Cardiac Morphology and Function Using Three-Dimensional Population Phenotyping
Source: Circ Genom Precis Med. 2025 Oct 7;18(5):e005116. doi: 10.1161/CIRCGEN.124.005116 (PMC7618224; doi:10.1161/CIRCGEN.124.005116)
Supplement: Supplementary file 4 [file hcg-18-e005116-s004.xlsx]

## Sheet: phewasforsuppltable
Supplementary Data File 3. PheWAS full results. Phenome-wide association studies (PheWAS) were undertaken using the PheWAS R package with ICD coded clinical outcomes and phenotypes converted to 1,840 categorical PheCodes. P values were deemed significant with Bonferroni adjustment for the number of PheCodes.
trait	beta	SE	OR	p	n_total	phenotype
WT_AHA_1	0.129869	0.0294364	1.13868	1.02489e-05	32353	Diabetes mellitus
WT_AHA_1	0.129158	0.0302885	1.13787	2.0056e-05	32281	Type 2 diabetes
WT_AHA_1	0.0890518	0.0189247	1.09314	2.53136e-06	32420	Disorders of lipoid metabolism
WT_AHA_1	0.0914207	0.0189781	1.09573	1.4562e-06	32404	Hyperlipidemia
WT_AHA_1	0.0958129	0.0197395	1.10055	1.21076e-06	32151	Hypercholesterolemia
WT_AHA_1	0.433711	0.0534305	1.54297	4.76725e-16	32132	Heart valve disorders
WT_AHA_1	0.766171	0.079541	2.15151	5.83478e-22	31916	Nonrheumatic aortic valve disorders
WT_AHA_1	0.841077	0.16371	2.31886	2.78247e-07	31787	Heart valve replaced
WT_AHA_1	0.157973	0.0143252	1.17113	2.81092e-28	32420	Hypertension
WT_AHA_1	0.157329	0.0143312	1.17038	4.86893e-28	32411	Essential hypertension
WT_AHA_1	0.367581	0.0696314	1.44424	1.29924e-07	32403	Cardiomegaly
WT_AHA_1	0.256526	0.0525362	1.29243	1.04564e-06	30792	Cardiac conduction disorders
WT_AHA_1	0.388045	0.0819783	1.4741	2.20673e-06	30561	Bundle branch block
WT_AHA_1	0.37388	0.0865884	1.45336	1.57525e-05	30544	Left bundle branch block
WT_AHA_1	0.525382	0.119461	1.69111	1.09276e-05	32420	Injuries to the nervous system
WT_AHA_2	0.280559	0.065045	1.32387	1.60833e-05	31996	Rheumatic disease of the heart valves
WT_AHA_2	0.289988	0.0523146	1.33641	2.97064e-08	32132	Heart valve disorders
WT_AHA_2	0.632196	0.0797901	1.88174	2.31406e-15	31916	Nonrheumatic aortic valve disorders
WT_AHA_2	0.80285	0.166971	2.23189	1.52199e-06	31787	Heart valve replaced
WT_AHA_2	0.0999916	0.0141133	1.10516	1.391e-12	32420	Hypertension
WT_AHA_2	0.0998113	0.0141216	1.10496	1.57205e-12	32411	Essential hypertension
WT_AHA_2	0.406926	0.0686342	1.50219	3.04961e-09	32403	Cardiomegaly
WT_AHA_2	0.433593	0.0973648	1.54279	8.45681e-06	32021	Other aneurysm
WT_AHA_3	0.139409	0.0292926	1.14959	1.94368e-06	32353	Diabetes mellitus
WT_AHA_3	0.144659	0.03016	1.15565	1.61547e-06	32281	Type 2 diabetes
WT_AHA_3	0.590026	0.126595	1.80403	3.15069e-06	31176	Type 2 diabetes with ophthalmic manifestations
WT_AHA_3	0.080591	0.0188224	1.08393	1.85514e-05	32420	Disorders of lipoid metabolism
WT_AHA_3	0.0804838	0.0188678	1.08381	1.99295e-05	32404	Hyperlipidemia
WT_AHA_3	0.0842632	0.0196193	1.08792	1.74763e-05	32151	Hypercholesterolemia
WT_AHA_3	0.295771	0.0529582	1.34416	2.33713e-08	32132	Heart valve disorders
WT_AHA_3	0.517102	0.081352	1.67716	2.06594e-10	31916	Nonrheumatic aortic valve disorders
WT_AHA_3	0.109144	0.0141542	1.11532	1.24786e-14	32420	Hypertension
WT_AHA_3	0.109005	0.0141642	1.11517	1.40585e-14	32411	Essential hypertension
WT_AHA_3	0.0977367	0.0222984	1.10267	1.16988e-05	32364	Ischemic Heart Disease
WT_AHA_3	0.133102	0.0307045	1.14237	1.45805e-05	31301	Angina pectoris
WT_AHA_3	0.135622	0.0271167	1.14525	5.69164e-07	31633	Coronary atherosclerosis
WT_AHA_3	0.48349	0.0702192	1.62172	5.76088e-12	32403	Cardiomegaly
WT_AHA_3	0.187708	0.0413601	1.20648	5.66884e-06	32381	Chronic airway obstruction
WT_AHA_3	-0.0844778	0.0201217	0.918992	2.68879e-05	31937	Diaphragmatic hernia
WT_AHA_4	0.159722	0.0294919	1.17318	6.10159e-08	32353	Diabetes mellitus
WT_AHA_4	0.156826	0.0303416	1.16979	2.35752e-07	32281	Type 2 diabetes
WT_AHA_4	0.135705	0.0312385	1.14534	1.39821e-05	31842	Mood disorders
WT_AHA_4	0.389194	0.0534796	1.47579	3.40265e-13	32132	Heart valve disorders
WT_AHA_4	0.721323	0.0809195	2.05715	4.91852e-19	31916	Nonrheumatic aortic valve disorders
WT_AHA_4	0.809087	0.169028	2.24586	1.69538e-06	31787	Heart valve replaced
WT_AHA_4	0.170262	0.0143272	1.18562	1.43543e-32	32420	Hypertension
WT_AHA_4	0.17011	0.0143346	1.18544	1.75482e-32	32411	Essential hypertension
WT_AHA_4	0.419938	0.0697225	1.52187	1.71224e-09	32403	Cardiomegaly
WT_AHA_4	1.21577	0.276327	3.37288	1.08383e-05	32366	Valvular heart disease/ heart chambers
WT_AHA_5	0.257899	0.0290969	1.29421	7.75658e-19	32353	Diabetes mellitus
WT_AHA_5	0.368553	0.0847895	1.44564	1.38214e-05	31247	Type 1 diabetes
WT_AHA_5	0.261007	0.0299324	1.29824	2.78475e-18	32281	Type 2 diabetes
WT_AHA_5	0.0955519	0.0187672	1.10027	3.55356e-07	32420	Disorders of lipoid metabolism
WT_AHA_5	0.0976174	0.018814	1.10254	2.11924e-07	32404	Hyperlipidemia
WT_AHA_5	0.0961524	0.0195511	1.10093	8.74291e-07	32151	Hypercholesterolemia
WT_AHA_5	0.281019	0.0570616	1.32448	8.44309e-07	32420	Gout and other crystal arthropathies
WT_AHA_5	0.320843	0.0596902	1.37829	7.65261e-08	32392	Gout
WT_AHA_5	0.157779	0.0308859	1.17091	3.24788e-07	31842	Mood disorders
WT_AHA_5	0.160317	0.0313099	1.17388	3.04974e-07	31811	Depression
WT_AHA_5	0.160479	0.0313664	1.17407	3.11641e-07	31807	Major depressive disorder
WT_AHA_5	0.445305	0.0513672	1.56097	4.35709e-18	32132	Heart valve disorders
WT_AHA_5	0.73455	0.0755992	2.08454	2.56778e-22	31916	Nonrheumatic aortic valve disorders
WT_AHA_5	0.813514	0.155633	2.25582	1.72149e-07	31787	Heart valve replaced
WT_AHA_5	0.196591	0.0142259	1.21725	1.94981e-43	32420	Hypertension
WT_AHA_5	0.196282	0.014235	1.21687	2.97945e-43	32411	Essential hypertension
WT_AHA_5	0.289011	0.0609039	1.33511	2.08137e-06	30439	Unstable angina (intermediate coronary syndrome)
WT_AHA_5	0.480944	0.066648	1.6176	5.3468e-13	32403	Cardiomegaly
WT_AHA_5	0.337033	0.0513	1.40078	5.03704e-11	30792	Cardiac conduction disorders
WT_AHA_5	0.373292	0.0751843	1.45251	6.86928e-07	30580	Atrioventricular [AV] block
WT_AHA_5	0.415703	0.0791652	1.51544	1.51208e-07	30561	Bundle branch block
WT_AHA_5	0.450895	0.083431	1.56972	6.50242e-08	30544	Left bundle branch block
WT_AHA_5	0.169785	0.0245224	1.18505	4.40143e-12	32186	Cardiac dysrhythmias
WT_AHA_5	0.253699	0.0351188	1.28878	5.04707e-13	31244	Atrial fibrillation and flutter
WT_AHA_5	0.430423	0.0634711	1.53791	1.19007e-11	32381	Congestive heart failure; nonhypertensive
WT_AHA_5	0.659301	0.10609	1.93344	5.14765e-10	32218	Congestive heart failure (CHF) NOS
WT_AHA_5	0.384238	0.0724606	1.46849	1.14097e-07	32324	Heart failure NOS
WT_AHA_5	0.271389	0.0407798	1.31179	2.83334e-11	32381	Chronic airway obstruction
WT_AHA_5	0.231671	0.0536396	1.26071	1.56709e-05	31623	Acute renal failure
WT_AHA_6	0.282037	0.0290939	1.32583	3.19756e-22	32353	Diabetes mellitus
WT_AHA_6	0.290797	0.0299278	1.33749	2.56114e-22	32281	Type 2 diabetes
WT_AHA_6	0.553909	0.117469	1.74004	2.41291e-06	31176	Type 2 diabetes with ophthalmic manifestations
WT_AHA_6	0.142989	0.0188269	1.15372	3.07968e-14	32420	Disorders of lipoid metabolism
WT_AHA_6	0.144774	0.0188746	1.15578	1.71631e-14	32404	Hyperlipidemia
WT_AHA_6	0.147431	0.0196032	1.15885	5.44591e-14	32151	Hypercholesterolemia
WT_AHA_6	0.282358	0.0597297	1.32625	2.27559e-06	32392	Gout
WT_AHA_6	0.163243	0.0309205	1.17732	1.29586e-07	31842	Mood disorders
WT_AHA_6	0.164902	0.0313475	1.17928	1.43698e-07	31811	Depression
WT_AHA_6	0.166082	0.0314034	1.18067	1.23221e-07	31807	Major depressive disorder
WT_AHA_6	0.265543	0.050802	1.30414	1.72268e-07	32148	Tobacco use disorder
WT_AHA_6	0.454992	0.0511097	1.57616	5.47226e-19	32132	Heart valve disorders
WT_AHA_6	0.738183	0.0745987	2.09213	4.35913e-23	31916	Nonrheumatic aortic valve disorders
WT_AHA_6	0.853658	0.152284	2.34822	2.07418e-08	31787	Heart valve replaced
WT_AHA_6	0.196008	0.0142375	1.21654	4.02638e-43	32420	Hypertension
WT_AHA_6	0.196085	0.0142454	1.21663	4.15502e-43	32411	Essential hypertension
WT_AHA_6	0.115145	0.0222197	1.12204	2.19375e-07	32364	Ischemic Heart Disease
WT_AHA_6	0.326117	0.060796	1.38558	8.13413e-08	30439	Unstable angina (intermediate coronary syndrome)
WT_AHA_6	0.193691	0.0383423	1.21372	4.38045e-07	30875	Myocardial infarction
WT_AHA_6	0.156958	0.030526	1.16995	2.72147e-07	31301	Angina pectoris
WT_AHA_6	0.158491	0.0269553	1.17174	4.10839e-09	31633	Coronary atherosclerosis
WT_AHA_6	0.175406	0.0330175	1.19173	1.08117e-07	31131	Other chronic ischemic heart disease, unspecified
WT_AHA_6	0.513035	0.0662245	1.67035	9.41608e-15	32403	Cardiomegaly
WT_AHA_6	0.787075	0.174238	2.19696	6.26522e-06	32311	Endocarditis
WT_AHA_6	0.282009	0.0512429	1.32579	3.72577e-08	30792	Cardiac conduction disorders
WT_AHA_6	0.368239	0.0835812	1.44519	1.05415e-05	30544	Left bundle branch block
WT_AHA_6	0.136151	0.0245038	1.14585	2.75527e-08	32186	Cardiac dysrhythmias
WT_AHA_6	0.185587	0.0350885	1.20392	1.22913e-07	31244	Atrial fibrillation and flutter
WT_AHA_6	0.388032	0.0635068	1.47408	9.95763e-10	32381	Congestive heart failure; nonhypertensive
WT_AHA_6	0.611061	0.10629	1.84238	8.97681e-09	32218	Congestive heart failure (CHF) NOS
WT_AHA_6	0.350153	0.0724908	1.41928	1.36326e-06	32324	Heart failure NOS
WT_AHA_6	0.195813	0.0420111	1.2163	3.14712e-06	32343	Cerebrovascular disease
WT_AHA_6	0.303868	0.0407485	1.35509	8.84102e-14	32381	Chronic airway obstruction
WT_AHA_7	0.100789	0.0213789	1.10604	2.42434e-06	32318	Benign neoplasm of colon
WT_AHA_7	0.271122	0.028807	1.31144	4.88303e-21	32353	Diabetes mellitus
WT_AHA_7	0.281658	0.0296183	1.32532	1.91421e-21	32281	Type 2 diabetes
WT_AHA_7	0.527598	0.115571	1.69486	4.99131e-06	31176	Type 2 diabetes with ophthalmic manifestations
WT_AHA_7	0.181626	0.0187467	1.19917	3.37575e-22	32420	Disorders of lipoid metabolism
WT_AHA_7	0.182376	0.0187905	1.20006	2.85044e-22	32404	Hyperlipidemia
WT_AHA_7	0.185346	0.0195104	1.20364	2.10111e-21	32151	Hypercholesterolemia
WT_AHA_7	0.14465	0.0307124	1.15564	2.47915e-06	31842	Mood disorders
WT_AHA_7	0.144881	0.0311392	1.1559	3.27641e-06	31811	Depression
WT_AHA_7	0.143782	0.0311949	1.15463	4.04326e-06	31807	Major depressive disorder
WT_AHA_7	0.222917	0.0504096	1.24972	9.77423e-06	32148	Tobacco use disorder
WT_AHA_7	0.463343	0.0501693	1.58938	2.56828e-20	32132	Heart valve disorders
WT_AHA_7	0.838945	0.0711201	2.31392	4.0848e-32	31916	Nonrheumatic aortic valve disorders
WT_AHA_7	0.894464	0.147532	2.44602	1.33718e-09	31787	Heart valve replaced
WT_AHA_7	0.245837	0.014237	1.27869	8.27013e-67	32420	Hypertension
WT_AHA_7	0.24617	0.0142463	1.27912	6.71174e-67	32411	Essential hypertension
WT_AHA_7	0.170588	0.0221267	1.186	1.26225e-14	32364	Ischemic Heart Disease
WT_AHA_7	0.379677	0.0599037	1.46181	2.32579e-10	30439	Unstable angina (intermediate coronary syndrome)
WT_AHA_7	0.236218	0.0380325	1.26645	5.26684e-10	30875	Myocardial infarction
WT_AHA_7	0.219121	0.0303691	1.24498	5.38294e-13	31301	Angina pectoris
WT_AHA_7	0.200219	0.0267992	1.22167	7.95411e-14	31633	Coronary atherosclerosis
WT_AHA_7	0.217777	0.0327598	1.24331	2.97766e-11	31131	Other chronic ischemic heart disease, unspecified
WT_AHA_7	0.3272	0.0700456	1.38708	2.99377e-06	30367	Other forms of chronic heart disease
WT_AHA_7	0.393521	0.0658404	1.48219	2.27441e-09	32403	Cardiomegaly
WT_AHA_7	0.323492	0.0505048	1.38195	1.50199e-10	30792	Cardiac conduction disorders
WT_AHA_7	0.425126	0.0774588	1.52978	4.05544e-08	30561	Bundle branch block
WT_AHA_7	0.419958	0.0818905	1.5219	2.92385e-07	30544	Left bundle branch block
WT_AHA_7	0.554289	0.12176	1.7407	5.30589e-06	30462	Cardiac pacemaker/device in situ
WT_AHA_7	0.631636	0.129675	1.88069	1.11087e-06	30453	Cardiac pacemaker in situ
WT_AHA_7	0.370825	0.0626309	1.44893	3.20375e-09	32381	Congestive heart failure; nonhypertensive
WT_AHA_7	0.563304	0.103867	1.75647	5.85032e-08	32218	Congestive heart failure (CHF) NOS
WT_AHA_7	0.328817	0.071642	1.38932	4.4383e-06	32324	Heart failure NOS
WT_AHA_7	0.373168	0.0400952	1.45233	1.31439e-20	32381	Chronic airway obstruction
WT_AHA_7	0.469522	0.10643	1.59923	1.02624e-05	31846	Chronic bronchitis
WT_AHA_7	0.802364	0.187172	2.23081	1.81285e-05	31289	Chronic Kidney Disease, Stage IV
WT_AHA_7	1.04713	0.236452	2.84946	9.48817e-06	32366	Valvular heart disease/ heart chambers
WT_AHA_8	0.200673	0.0289572	1.22222	4.2089e-12	32353	Diabetes mellitus
WT_AHA_8	0.210018	0.029792	1.2337	1.79569e-12	32281	Type 2 diabetes
WT_AHA_8	0.153091	0.0187729	1.16543	3.49479e-16	32420	Disorders of lipoid metabolism
WT_AHA_8	0.155261	0.0188179	1.16796	1.57475e-16	32404	Hyperlipidemia
WT_AHA_8	0.154316	0.0195437	1.16686	2.88118e-15	32151	Hypercholesterolemia
WT_AHA_8	0.353418	0.051081	1.42393	4.55542e-12	32132	Heart valve disorders
WT_AHA_8	0.647164	0.074781	1.91012	4.96715e-18	31916	Nonrheumatic aortic valve disorders
WT_AHA_8	0.743015	0.153511	2.10226	1.29752e-06	31787	Heart valve replaced
WT_AHA_8	0.199585	0.0141929	1.2209	6.47275e-45	32420	Hypertension
WT_AHA_8	0.199986	0.0142017	1.22139	4.9076e-45	32411	Essential hypertension
WT_AHA_8	0.136374	0.022173	1.14611	7.72562e-10	32364	Ischemic Heart Disease
WT_AHA_8	0.315768	0.0606597	1.37131	1.93399e-07	30439	Unstable angina (intermediate coronary syndrome)
WT_AHA_8	0.1646	0.0382182	1.17892	1.65591e-05	30875	Myocardial infarction
WT_AHA_8	0.163742	0.0304986	1.17791	7.92543e-08	31301	Angina pectoris
WT_AHA_8	0.166575	0.0268906	1.18125	5.84525e-10	31633	Coronary atherosclerosis
WT_AHA_8	0.161112	0.0328943	1.17482	9.68769e-07	31131	Other chronic ischemic heart disease, unspecified
WT_AHA_8	0.336398	0.0666729	1.3999	4.52339e-07	32403	Cardiomegaly
WT_AHA_8	0.258463	0.0509194	1.29494	3.8564e-07	30792	Cardiac conduction disorders
WT_AHA_8	0.579905	0.122357	1.78587	2.14318e-06	30462	Cardiac pacemaker/device in situ
WT_AHA_8	0.626817	0.131023	1.87164	1.71833e-06	30453	Cardiac pacemaker in situ
WT_AHA_8	0.104669	0.024425	1.11034	1.82466e-05	32186	Cardiac dysrhythmias
WT_AHA_8	0.169921	0.0350302	1.18521	1.23028e-06	31244	Atrial fibrillation and flutter
WT_AHA_8	0.347348	0.0632369	1.41531	3.95579e-08	32381	Congestive heart failure; nonhypertensive
WT_AHA_8	0.557009	0.105511	1.74544	1.29783e-07	32218	Congestive heart failure (CHF) NOS
WT_AHA_8	0.307475	0.071462	1.35999	1.68778e-05	30958	Epistaxis or throat hemorrhage
WT_AHA_8	0.250183	0.0405783	1.28426	7.02952e-10	32381	Chronic airway obstruction
WT_AHA_8	0.231887	0.0532444	1.26098	1.32984e-05	31623	Acute renal failure
WT_AHA_8	0.833344	0.189347	2.301	1.07681e-05	31289	Chronic Kidney Disease, Stage IV
WT_AHA_8	1.07224	0.239371	2.92192	7.48479e-06	32366	Valvular heart disease/ heart chambers
WT_AHA_9	0.197134	0.0461482	1.21791	1.93938e-05	32218	Bacterial infection NOS
WT_AHA_9	0.121276	0.0213256	1.12894	1.29374e-08	32318	Benign neoplasm of colon
WT_AHA_9	0.211562	0.0287026	1.23561	1.6957e-13	32353	Diabetes mellitus
WT_AHA_9	0.212023	0.0295339	1.23618	7.02313e-13	32281	Type 2 diabetes
WT_AHA_9	0.155084	0.0186785	1.16776	1.01665e-16	32420	Disorders of lipoid metabolism
WT_AHA_9	0.157344	0.0187209	1.1704	4.28893e-17	32404	Hyperlipidemia
WT_AHA_9	0.153149	0.0194514	1.1655	3.45113e-15	32151	Hypercholesterolemia
WT_AHA_9	0.256188	0.0587234	1.292	1.28509e-05	32392	Gout
WT_AHA_9	0.203545	0.045482	1.22574	7.63121e-06	32386	Disorders of fluid, electrolyte, and acid-base balance
WT_AHA_9	0.232337	0.0547578	1.26154	2.20556e-05	32234	Electrolyte imbalance
WT_AHA_9	0.450057	0.049643	1.5684	1.23599e-19	32132	Heart valve disorders
WT_AHA_9	0.795786	0.0700861	2.21618	7.05122e-30	31916	Nonrheumatic aortic valve disorders
WT_AHA_9	0.864415	0.141524	2.37362	1.00958e-09	31787	Heart valve replaced
WT_AHA_9	0.247016	0.0141947	1.2802	7.95872e-68	32420	Hypertension
WT_AHA_9	0.247037	0.0142042	1.28023	9.52723e-68	32411	Essential hypertension
WT_AHA_9	0.153446	0.0220645	1.16584	3.54061e-12	32364	Ischemic Heart Disease
WT_AHA_9	0.301238	0.0599339	1.35153	5.00394e-07	30439	Unstable angina (intermediate coronary syndrome)
WT_AHA_9	0.187393	0.0380228	1.2061	8.28874e-07	30875	Myocardial infarction
WT_AHA_9	0.160084	0.0303538	1.17361	1.33524e-07	31301	Angina pectoris
WT_AHA_9	0.188386	0.0267206	1.2073	1.78634e-12	31633	Coronary atherosclerosis
WT_AHA_9	0.171859	0.0327212	1.18751	1.50265e-07	31131	Other chronic ischemic heart disease, unspecified
WT_AHA_9	0.409608	0.0686051	1.50623	2.36501e-09	30367	Other forms of chronic heart disease
WT_AHA_9	0.467868	0.0641624	1.59659	3.05536e-13	32403	Cardiomegaly
WT_AHA_9	0.325866	0.0498626	1.38523	6.34896e-11	30792	Cardiac conduction disorders
WT_AHA_9	0.30856	0.0733704	1.36146	2.60502e-05	30580	Atrioventricular [AV] block
WT_AHA_9	0.389903	0.0765548	1.47684	3.52217e-07	30561	Bundle branch block
WT_AHA_9	0.373206	0.0810987	1.45238	4.18698e-06	30544	Left bundle branch block
WT_AHA_9	0.684999	0.114048	1.98377	1.89893e-09	30462	Cardiac pacemaker/device in situ
WT_AHA_9	0.73896	0.120906	2.09376	9.8471e-10	30453	Cardiac pacemaker in situ
WT_AHA_9	0.741002	0.161081	2.09804	4.22104e-06	30430	Cardiac arrest and ventricular fibrillation
WT_AHA_9	0.368008	0.0619077	1.44485	2.77367e-09	32381	Congestive heart failure; nonhypertensive
WT_AHA_9	0.554156	0.101769	1.74047	5.1746e-08	32218	Congestive heart failure (CHF) NOS
WT_AHA_9	0.353343	0.0706883	1.42382	5.77452e-07	32324	Heart failure NOS
WT_AHA_9	0.304039	0.0703011	1.35532	1.52661e-05	30958	Epistaxis or throat hemorrhage
WT_AHA_9	0.189487	0.0403026	1.20863	2.58105e-06	32381	Chronic airway obstruction
WT_AHA_9	0.0816079	0.0187761	1.08503	1.38415e-05	32420	Abdominal hernia
WT_AHA_9	0.239949	0.0526967	1.27118	5.27862e-06	31623	Acute renal failure
WT_AHA_9	0.0825361	0.0192331	1.08604	1.77578e-05	32420	Osteoarthrosis
WT_AHA_9	0.0987012	0.0221441	1.10374	8.30264e-06	31634	Osteoarthritis; localized
WT_AHA_9	1.06847	0.21645	2.91094	7.95961e-07	32366	Valvular heart disease/ heart chambers
WT_AHA_9	0.166373	0.0381874	1.18101	1.32002e-05	32420	Syncope and collapse
WT_AHA_10	0.102342	0.0213817	1.10776	1.69768e-06	32318	Benign neoplasm of colon
WT_AHA_10	0.173658	0.0288762	1.18965	1.81141e-09	32353	Diabetes mellitus
WT_AHA_10	0.172104	0.029713	1.1878	6.94656e-09	32281	Type 2 diabetes
WT_AHA_10	0.133712	0.0187317	1.14306	9.45077e-13	32420	Disorders of lipoid metabolism
WT_AHA_10	0.136714	0.0187765	1.1465	3.30991e-13	32404	Hyperlipidemia
WT_AHA_10	0.133804	0.0195013	1.14317	6.82396e-12	32151	Hypercholesterolemia
WT_AHA_10	0.240351	0.0565229	1.2717	2.11603e-05	32420	Gout and other crystal arthropathies
WT_AHA_10	0.250818	0.059158	1.28508	2.23724e-05	32392	Gout
WT_AHA_10	0.707975	0.153682	2.02988	4.09004e-06	31939	Fluid overload
WT_AHA_10	0.278645	0.0635527	1.32134	1.16267e-05	31996	Rheumatic disease of the heart valves
WT_AHA_10	0.572599	0.129209	1.77287	9.35434e-06	31804	Mitral valve stenosis and aortic valve stenosis
WT_AHA_10	0.498011	0.0500019	1.64544	2.28433e-23	32132	Heart valve disorders
WT_AHA_10	0.829634	0.0708349	2.29248	1.10358e-31	31916	Nonrheumatic aortic valve disorders
WT_AHA_10	0.850149	0.144817	2.34	4.34469e-09	31787	Heart valve replaced
WT_AHA_10	0.24825	0.0142493	1.28178	5.63448e-68	32420	Hypertension
WT_AHA_10	0.248042	0.0142565	1.28151	8.46109e-68	32411	Essential hypertension
WT_AHA_10	0.142458	0.0221466	1.1531	1.25536e-10	32364	Ischemic Heart Disease
WT_AHA_10	0.292461	0.0602841	1.33972	1.22609e-06	30439	Unstable angina (intermediate coronary syndrome)
WT_AHA_10	0.175781	0.0381059	1.19218	3.96964e-06	30875	Myocardial infarction
WT_AHA_10	0.137101	0.0304099	1.14694	6.5305e-06	31301	Angina pectoris
WT_AHA_10	0.17935	0.0268097	1.19644	2.23561e-11	31633	Coronary atherosclerosis
WT_AHA_10	0.163676	0.0328123	1.17783	6.09216e-07	31131	Other chronic ischemic heart disease, unspecified
WT_AHA_10	0.372028	0.0692525	1.45067	7.78416e-08	30367	Other forms of chronic heart disease
WT_AHA_10	0.446132	0.0652481	1.56226	8.06011e-12	32403	Cardiomegaly
WT_AHA_10	0.398418	0.0499339	1.48947	1.47646e-15	30792	Cardiac conduction disorders
WT_AHA_10	0.326869	0.0739204	1.38662	9.78362e-06	30580	Atrioventricular [AV] block
WT_AHA_10	0.555301	0.0753932	1.74247	1.76619e-13	30561	Bundle branch block
WT_AHA_10	0.589989	0.0790766	1.80397	8.58811e-14	30544	Left bundle branch block
WT_AHA_10	0.715635	0.115899	2.04548	6.63054e-10	30462	Cardiac pacemaker/device in situ
WT_AHA_10	0.750941	0.123754	2.11899	1.29491e-09	30453	Cardiac pacemaker in situ
WT_AHA_10	0.314461	0.0629072	1.36952	5.76842e-07	32381	Congestive heart failure; nonhypertensive
WT_AHA_10	0.53279	0.103868	1.70368	2.90551e-07	32218	Congestive heart failure (CHF) NOS
WT_AHA_10	0.227911	0.0534831	1.25597	2.03189e-05	32018	Chronic liver disease and cirrhosis
WT_AHA_10	0.0886003	0.0192677	1.09264	4.25794e-06	32420	Osteoarthrosis
WT_AHA_10	0.10768	0.0221808	1.11369	1.20617e-06	31634	Osteoarthritis; localized
WT_AHA_10	1.16189	0.21734	3.19597	8.99437e-08	32366	Valvular heart disease/ heart chambers
WT_AHA_11	0.117435	0.0214221	1.12461	4.20704e-08	32318	Benign neoplasm of colon
WT_AHA_11	0.270497	0.0290162	1.31062	1.13876e-20	32353	Diabetes mellitus
WT_AHA_11	0.277023	0.0298539	1.3192	1.70614e-20	32281	Type 2 diabetes
WT_AHA_11	0.167547	0.0187946	1.1824	4.89474e-19	32420	Disorders of lipoid metabolism
WT_AHA_11	0.169347	0.0188388	1.18453	2.48926e-19	32404	Hyperlipidemia
WT_AHA_11	0.169764	0.0195593	1.18502	3.97772e-18	32151	Hypercholesterolemia
WT_AHA_11	0.278244	0.0568611	1.32081	9.91085e-07	32420	Gout and other crystal arthropathies
WT_AHA_11	0.291879	0.0595288	1.33894	9.43129e-07	32392	Gout
WT_AHA_11	0.71765	0.16082	2.04961	8.10308e-06	31939	Fluid overload
WT_AHA_11	0.21313	0.0507101	1.23755	2.63508e-05	32148	Tobacco use disorder
WT_AHA_11	0.390867	0.0512272	1.47826	2.34642e-14	32132	Heart valve disorders
WT_AHA_11	0.785675	0.0743386	2.19389	4.15461e-26	31916	Nonrheumatic aortic valve disorders
WT_AHA_11	0.2374	0.0142612	1.26795	3.20219e-62	32420	Hypertension
WT_AHA_11	0.237408	0.0142703	1.26796	3.79024e-62	32411	Essential hypertension
WT_AHA_11	0.188317	0.0222208	1.20722	2.35443e-17	32364	Ischemic Heart Disease
WT_AHA_11	0.395154	0.0603353	1.48461	5.78118e-11	30439	Unstable angina (intermediate coronary syndrome)
WT_AHA_11	0.264773	0.0380969	1.30313	3.65353e-12	30875	Myocardial infarction
WT_AHA_11	0.204247	0.0304636	1.2266	2.01925e-11	31301	Angina pectoris
WT_AHA_11	0.216429	0.0268765	1.24164	8.09711e-16	31633	Coronary atherosclerosis
WT_AHA_11	0.232393	0.0328745	1.26162	1.55933e-12	31131	Other chronic ischemic heart disease, unspecified
WT_AHA_11	0.401838	0.0666983	1.49457	1.69405e-09	32403	Cardiomegaly
WT_AHA_11	0.426288	0.0507569	1.53156	4.51741e-17	30792	Cardiac conduction disorders
WT_AHA_11	0.35808	0.0747413	1.43058	1.66008e-06	30580	Atrioventricular [AV] block
WT_AHA_11	0.592603	0.0775048	1.80869	2.07302e-14	30561	Bundle branch block
WT_AHA_11	0.635951	0.0814765	1.88882	5.9347e-15	30544	Left bundle branch block
WT_AHA_11	0.672146	0.122864	1.95844	4.48447e-08	30462	Cardiac pacemaker/device in situ
WT_AHA_11	0.705083	0.132043	2.02401	9.30424e-08	30453	Cardiac pacemaker in situ
WT_AHA_11	0.148517	0.035052	1.16011	2.26469e-05	31244	Atrial fibrillation and flutter
WT_AHA_11	0.323737	0.0635958	1.38228	3.57041e-07	32381	Congestive heart failure; nonhypertensive
WT_AHA_11	0.585147	0.106367	1.79525	3.77166e-08	32218	Congestive heart failure (CHF) NOS
WT_AHA_11	0.264626	0.0406626	1.30294	7.62271e-11	32381	Chronic airway obstruction
WT_AHA_11	1.09644	0.252596	2.99348	1.42046e-05	32366	Valvular heart disease/ heart chambers
WT_AHA_12	0.0983543	0.0214203	1.10335	4.39769e-06	32318	Benign neoplasm of colon
WT_AHA_12	0.303007	0.0290366	1.35392	1.71014e-25	32353	Diabetes mellitus
WT_AHA_12	0.317475	0.0298805	1.37366	2.28406e-26	32281	Type 2 diabetes
WT_AHA_12	0.629765	0.116411	1.87717	6.30744e-08	31176	Type 2 diabetes with ophthalmic manifestations
WT_AHA_12	0.202801	0.0188425	1.22483	5.15067e-27	32420	Disorders of lipoid metabolism
WT_AHA_12	0.204232	0.0188864	1.22658	2.96528e-27	32404	Hyperlipidemia
WT_AHA_12	0.203217	0.019613	1.22534	3.71579e-25	32151	Hypercholesterolemia
WT_AHA_12	0.259524	0.0596288	1.29631	1.34701e-05	32392	Gout
WT_AHA_12	0.838316	0.155399	2.31247	6.86772e-08	31939	Fluid overload
WT_AHA_12	0.25028	0.0507134	1.28438	8.0078e-07	32148	Tobacco use disorder
WT_AHA_12	0.242677	0.0517402	1.27466	2.72802e-06	32350	Sleep apnea
WT_AHA_12	0.507136	0.0507856	1.66053	1.75847e-23	32132	Heart valve disorders
WT_AHA_12	0.915088	0.072393	2.49699	1.26163e-36	31916	Nonrheumatic aortic valve disorders
WT_AHA_12	0.850591	0.152629	2.34103	2.50507e-08	31787	Heart valve replaced
WT_AHA_12	0.250233	0.0142975	1.28432	1.38633e-68	32420	Hypertension
WT_AHA_12	0.249984	0.0143056	1.284	2.2388e-68	32411	Essential hypertension
WT_AHA_12	0.209242	0.0222395	1.23274	5.03046e-21	32364	Ischemic Heart Disease
WT_AHA_12	0.44073	0.0603765	1.55384	2.88426e-13	30439	Unstable angina (intermediate coronary syndrome)
WT_AHA_12	0.340125	0.0382554	1.40512	6.06186e-19	30875	Myocardial infarction
WT_AHA_12	0.253564	0.0305539	1.28861	1.0505e-16	31301	Angina pectoris
WT_AHA_12	0.237618	0.0269414	1.26822	1.14675e-18	31633	Coronary atherosclerosis
WT_AHA_12	0.272645	0.032956	1.31343	1.3063e-16	31131	Other chronic ischemic heart disease, unspecified
WT_AHA_12	0.322143	0.0707173	1.38008	5.22957e-06	30367	Other forms of chronic heart disease
WT_AHA_12	0.50141	0.0661443	1.65105	3.44087e-14	32403	Cardiomegaly
WT_AHA_12	0.36724	0.0847985	1.44374	1.48612e-05	32420	Carditis
WT_AHA_12	0.75208	0.174118	2.12141	1.56476e-05	32311	Endocarditis
WT_AHA_12	0.383105	0.0509567	1.46683	5.55165e-14	30792	Cardiac conduction disorders
WT_AHA_12	0.391633	0.0748494	1.4794	1.67425e-07	30580	Atrioventricular [AV] block
WT_AHA_12	0.416213	0.0905733	1.51621	4.32102e-06	30522	First degree AV block
WT_AHA_12	0.49984	0.0782169	1.64846	1.65421e-10	30561	Bundle branch block
WT_AHA_12	0.519082	0.0824615	1.68048	3.07722e-10	30544	Left bundle branch block
WT_AHA_12	0.567618	0.124629	1.76406	5.25231e-06	30462	Cardiac pacemaker/device in situ
WT_AHA_12	0.62356	0.133651	1.86556	3.07733e-06	30453	Cardiac pacemaker in situ
WT_AHA_12	0.114435	0.0244567	1.12124	2.88148e-06	32186	Cardiac dysrhythmias
WT_AHA_12	0.182764	0.0350806	1.20053	1.89019e-07	31244	Atrial fibrillation and flutter
WT_AHA_12	0.461036	0.063018	1.58572	2.55589e-13	32381	Congestive heart failure; nonhypertensive
WT_AHA_12	0.638936	0.105759	1.89446	1.52729e-09	32218	Congestive heart failure (CHF) NOS
WT_AHA_12	0.443074	0.0718889	1.55749	7.12367e-10	32324	Heart failure NOS
WT_AHA_12	0.182363	0.0402276	1.20005	5.80717e-06	32381	Pneumonia
WT_AHA_12	0.377744	0.04057	1.45899	1.26742e-20	32381	Chronic airway obstruction
WT_AHA_12	0.259073	0.0534866	1.29573	1.27438e-06	31623	Acute renal failure
WT_AHA_12	1.12501	0.242254	3.08023	3.41869e-06	32366	Valvular heart disease/ heart chambers
WT_AHA_13	0.117551	0.0189181	1.12474	5.17596e-10	32420	Disorders of lipoid metabolism
WT_AHA_13	0.118487	0.0189648	1.12579	4.16532e-10	32404	Hyperlipidemia
WT_AHA_13	0.123812	0.019701	1.1318	3.28831e-10	32151	Hypercholesterolemia
WT_AHA_13	0.318318	0.052606	1.37481	1.43965e-09	32132	Heart valve disorders
WT_AHA_13	0.66026	0.0781355	1.9353	2.9082e-17	31916	Nonrheumatic aortic valve disorders
WT_AHA_13	0.142755	0.014236	1.15345	1.1509e-23	32420	Hypertension
WT_AHA_13	0.143169	0.014244	1.15393	9.07527e-24	32411	Essential hypertension
WT_AHA_13	0.107144	0.0223401	1.11309	1.61838e-06	32364	Ischemic Heart Disease
WT_AHA_13	0.144545	0.0271338	1.15551	9.97845e-08	31633	Coronary atherosclerosis
WT_AHA_13	0.290466	0.0686633	1.33705	2.33388e-05	32403	Cardiomegaly
WT_AHA_13	0.328211	0.0652175	1.38848	4.83962e-07	32381	Congestive heart failure; nonhypertensive
WT_AHA_13	0.222899	0.0414199	1.24969	7.38916e-08	32381	Chronic airway obstruction
WT_AHA_14	0.938638	0.22125	2.5565	2.21113e-05	32363	Amyloidosis
WT_AHA_14	0.129741	0.018901	1.13853	6.68454e-12	32420	Disorders of lipoid metabolism
WT_AHA_14	0.131734	0.0189493	1.1408	3.60427e-12	32404	Hyperlipidemia
WT_AHA_14	0.135194	0.0196854	1.14476	6.52419e-12	32151	Hypercholesterolemia
WT_AHA_14	0.229467	0.0521871	1.25793	1.09752e-05	32132	Heart valve disorders
WT_AHA_14	0.486808	0.0778292	1.62711	3.97948e-10	31916	Nonrheumatic aortic valve disorders
WT_AHA_14	0.157572	0.0142403	1.17067	1.84909e-28	32420	Hypertension
WT_AHA_14	0.157924	0.0142493	1.17108	1.51747e-28	32411	Essential hypertension
WT_AHA_14	0.114284	0.0223159	1.12107	3.03623e-07	32364	Ischemic Heart Disease
WT_AHA_14	0.153805	0.0270638	1.16626	1.32315e-08	31633	Coronary atherosclerosis
WT_AHA_14	0.313101	0.068065	1.36766	4.22436e-06	32403	Cardiomegaly
WT_AHA_15	0.117371	0.0188772	1.12454	5.04835e-10	32420	Disorders of lipoid metabolism
WT_AHA_15	0.116823	0.0189184	1.12392	6.61181e-10	32404	Hyperlipidemia
WT_AHA_15	0.117928	0.0196456	1.12516	1.93975e-09	32151	Hypercholesterolemia
WT_AHA_15	0.705526	0.166572	2.02491	2.27982e-05	31939	Fluid overload
WT_AHA_15	0.372525	0.0523447	1.45139	1.10488e-12	32132	Heart valve disorders
WT_AHA_15	0.588634	0.0778566	1.80153	4.01545e-14	31916	Nonrheumatic aortic valve disorders
WT_AHA_15	0.703551	0.15931	2.02092	1.00428e-05	31787	Heart valve replaced
WT_AHA_15	0.168134	0.0142523	1.18309	4.04794e-32	32420	Hypertension
WT_AHA_15	0.168454	0.0142608	1.18347	3.36979e-32	32411	Essential hypertension
WT_AHA_15	0.147568	0.0223711	1.15901	4.21335e-11	32364	Ischemic Heart Disease
WT_AHA_15	0.224429	0.0384879	1.25161	5.50425e-09	30875	Myocardial infarction
WT_AHA_15	0.15509	0.0306665	1.16776	4.25199e-07	31301	Angina pectoris
WT_AHA_15	0.165008	0.0270684	1.1794	1.08788e-09	31633	Coronary atherosclerosis
WT_AHA_15	0.177953	0.0331352	1.19477	7.85114e-08	31131	Other chronic ischemic heart disease, unspecified
WT_AHA_15	0.374461	0.0682374	1.45421	4.07401e-08	32403	Cardiomegaly
WT_AHA_15	0.247263	0.0518037	1.28052	1.81429e-06	30792	Cardiac conduction disorders
WT_AHA_15	0.339436	0.0804305	1.40415	2.44045e-05	30561	Bundle branch block
WT_AHA_15	0.252787	0.0577084	1.28761	1.18447e-05	30715	Other specified cardiac dysrhythmias
WT_AHA_15	0.426042	0.0646926	1.53119	4.52925e-11	32381	Congestive heart failure; nonhypertensive
WT_AHA_15	0.556587	0.108956	1.74471	3.24945e-07	32218	Congestive heart failure (CHF) NOS
WT_AHA_15	0.347072	0.0738177	1.41492	2.57952e-06	32324	Heart failure NOS
WT_AHA_15	-1.13099	0.233371	0.322713	1.25776e-06	30859	Iatrogenic hypotension
WT_AHA_16	0.144161	0.0189168	1.15507	2.52145e-14	32420	Disorders of lipoid metabolism
WT_AHA_16	0.143652	0.0189586	1.15448	3.53252e-14	32404	Hyperlipidemia
WT_AHA_16	0.142645	0.0196889	1.15332	4.32535e-13	32151	Hypercholesterolemia
WT_AHA_16	0.360224	0.0522861	1.43365	5.59913e-12	32132	Heart valve disorders
WT_AHA_16	0.596613	0.0779421	1.81596	1.9396e-14	31916	Nonrheumatic aortic valve disorders
WT_AHA_16	0.152107	0.0142207	1.16428	1.06045e-26	32420	Hypertension
WT_AHA_16	0.152012	0.0142281	1.16417	1.20991e-26	32411	Essential hypertension
WT_AHA_16	0.159808	0.022377	1.17329	9.22482e-13	32364	Ischemic Heart Disease
WT_AHA_16	0.284636	0.061385	1.32928	3.53682e-06	30439	Unstable angina (intermediate coronary syndrome)
WT_AHA_16	0.239219	0.0384992	1.27026	5.17763e-10	30875	Myocardial infarction
WT_AHA_16	0.197378	0.0307196	1.2182	1.31748e-10	31301	Angina pectoris
WT_AHA_16	0.179528	0.02708	1.19665	3.36745e-11	31633	Coronary atherosclerosis
WT_AHA_16	0.197778	0.0331114	1.21869	2.3279e-09	31131	Other chronic ischemic heart disease, unspecified
WT_AHA_16	0.297304	0.0682432	1.34622	1.32136e-05	32403	Cardiomegaly
WT_AHA_16	0.310417	0.0518351	1.36399	2.1172e-09	30792	Cardiac conduction disorders
WT_AHA_16	0.474204	0.0801929	1.60674	3.35332e-09	30561	Bundle branch block
WT_AHA_16	0.544993	0.0844536	1.7246	1.09544e-10	30544	Left bundle branch block
WT_AHA_16	0.10958	0.0245939	1.11581	8.36697e-06	32186	Cardiac dysrhythmias
WT_AHA_16	0.181764	0.0353684	1.19933	2.75947e-07	31244	Atrial fibrillation and flutter
WT_AHA_16	0.455294	0.0646616	1.57664	1.90612e-12	32381	Congestive heart failure; nonhypertensive
WT_AHA_16	0.543324	0.109558	1.72172	7.07742e-07	32218	Congestive heart failure (CHF) NOS
WT_AHA_16	0.389008	0.0737458	1.47552	1.32765e-07	32324	Heart failure NOS
WT_AHA_16	0.231219	0.0412199	1.26014	2.03031e-08	32381	Chronic airway obstruction
WT_Max_AHA_1	0.17241	0.0284917	1.18817	1.43723e-09	32473	Diabetes mellitus
WT_Max_AHA_1	0.341429	0.0809045	1.40696	2.44137e-05	31362	Type 1 diabetes
WT_Max_AHA_1	0.166545	0.0293277	1.18122	1.35678e-08	32401	Type 2 diabetes
WT_Max_AHA_1	0.112442	0.018556	1.11901	1.36479e-09	32541	Disorders of lipoid metabolism
WT_Max_AHA_1	0.11166	0.0185987	1.11813	1.92922e-09	32525	Hyperlipidemia
WT_Max_AHA_1	0.115631	0.0193174	1.12258	2.15296e-09	32272	Hypercholesterolemia
WT_Max_AHA_1	0.436631	0.0481051	1.54748	1.12017e-19	32251	Heart valve disorders
WT_Max_AHA_1	0.345652	0.0693959	1.41291	6.32978e-07	32054	Nonrheumatic mitral valve disorders
WT_Max_AHA_1	0.609408	0.0688176	1.83934	8.33731e-19	32031	Nonrheumatic aortic valve disorders
WT_Max_AHA_1	0.667183	0.137608	1.94874	1.24432e-06	31901	Heart valve replaced
WT_Max_AHA_1	0.21196	0.0140419	1.2361	1.75364e-51	32541	Hypertension
WT_Max_AHA_1	0.21164	0.014048	1.2357	2.73168e-51	32532	Essential hypertension
WT_Max_AHA_1	0.127115	0.0218905	1.13555	6.36605e-09	32484	Ischemic Heart Disease
WT_Max_AHA_1	0.306508	0.0582785	1.35867	1.4455e-07	30549	Unstable angina (intermediate coronary syndrome)
WT_Max_AHA_1	0.243279	0.0370429	1.27542	5.11687e-11	30989	Myocardial infarction
WT_Max_AHA_1	0.149684	0.0299418	1.16147	5.75754e-07	31412	Angina pectoris
WT_Max_AHA_1	0.149432	0.026409	1.16117	1.52823e-08	31751	Coronary atherosclerosis
WT_Max_AHA_1	0.188682	0.0321414	1.20766	4.34762e-09	31247	Other chronic ischemic heart disease, unspecified
WT_Max_AHA_1	0.46315	0.0623759	1.58907	1.12652e-13	32524	Cardiomegaly
WT_Max_AHA_1	0.292906	0.04899	1.34032	2.24661e-09	30903	Cardiac conduction disorders
WT_Max_AHA_1	0.400255	0.0697212	1.49221	9.42358e-09	30691	Atrioventricular [AV] block
WT_Max_AHA_1	0.391121	0.0843771	1.47864	3.56252e-06	30632	First degree AV block
WT_Max_AHA_1	0.140723	0.0240913	1.15111	5.18183e-09	32305	Cardiac dysrhythmias
WT_Max_AHA_1	0.233396	0.0340665	1.26288	7.32342e-12	31358	Atrial fibrillation and flutter
WT_Max_AHA_1	0.280794	0.0612175	1.32418	4.50037e-06	32502	Congestive heart failure; nonhypertensive
WT_Max_AHA_1	0.45822	0.0998775	1.58126	4.479e-06	32336	Congestive heart failure (CHF) NOS
WT_Max_AHA_1	0.511387	0.116334	1.6676	1.10349e-05	32091	Other disorders of arteries and arterioles
WT_Max_AHA_1	0.0852665	0.0191152	1.08901	8.17085e-06	32541	Osteoarthrosis
WT_Max_AHA_2	0.100506	0.0211433	1.10573	1.9985e-06	32439	Benign neoplasm of colon
WT_Max_AHA_2	0.201776	0.0282499	1.22357	9.16232e-13	32473	Diabetes mellitus
WT_Max_AHA_2	0.198944	0.0290677	1.22011	7.69236e-12	32401	Type 2 diabetes
WT_Max_AHA_2	0.143018	0.0184852	1.15375	1.01877e-14	32541	Disorders of lipoid metabolism
WT_Max_AHA_2	0.143131	0.0185274	1.15388	1.11537e-14	32525	Hyperlipidemia
WT_Max_AHA_2	0.144793	0.0192419	1.1558	5.27784e-14	32272	Hypercholesterolemia
WT_Max_AHA_2	0.140588	0.0302394	1.15095	3.33254e-06	31960	Mood disorders
WT_Max_AHA_2	0.488724	0.113061	1.63023	1.54167e-05	30918	Bipolar
WT_Max_AHA_2	0.133527	0.0306818	1.14285	1.34902e-05	31929	Depression
WT_Max_AHA_2	0.136496	0.0307261	1.14625	8.89919e-06	31925	Major depressive disorder
WT_Max_AHA_2	0.379563	0.0477477	1.46165	1.87502e-15	32251	Heart valve disorders
WT_Max_AHA_2	0.686064	0.0631114	1.98588	1.58993e-27	32031	Nonrheumatic aortic valve disorders
WT_Max_AHA_2	0.727299	0.122726	2.06948	3.10043e-09	31901	Heart valve replaced
WT_Max_AHA_2	0.265265	0.014084	1.30378	3.9358e-79	32541	Hypertension
WT_Max_AHA_2	0.265199	0.0140918	1.30369	5.24011e-79	32532	Essential hypertension
WT_Max_AHA_2	0.155131	0.02178	1.16781	1.05875e-12	32484	Ischemic Heart Disease
WT_Max_AHA_2	0.289975	0.0577696	1.33639	5.18048e-07	30549	Unstable angina (intermediate coronary syndrome)
WT_Max_AHA_2	0.201413	0.0369885	1.22313	5.17164e-08	30989	Myocardial infarction
WT_Max_AHA_2	0.19412	0.0296998	1.21424	6.31579e-11	31412	Angina pectoris
WT_Max_AHA_2	0.184263	0.0262461	1.20233	2.20985e-12	31751	Coronary atherosclerosis
WT_Max_AHA_2	0.174253	0.0320048	1.19036	5.19298e-08	31247	Other chronic ischemic heart disease, unspecified
WT_Max_AHA_2	0.440667	0.0610478	1.55374	5.26075e-13	32524	Cardiomegaly
WT_Max_AHA_2	0.353425	0.0477238	1.42394	1.30519e-13	30903	Cardiac conduction disorders
WT_Max_AHA_2	0.411801	0.0679343	1.50953	1.34646e-09	30691	Atrioventricular [AV] block
WT_Max_AHA_2	0.361706	0.0834095	1.43578	1.44767e-05	30632	First degree AV block
WT_Max_AHA_2	0.370476	0.0734695	1.44842	4.59287e-07	30668	Bundle branch block
WT_Max_AHA_2	0.3543	0.0782367	1.42518	5.93849e-06	30650	Left bundle branch block
WT_Max_AHA_2	0.147028	0.0342316	1.15839	1.7462e-05	31358	Atrial fibrillation and flutter
WT_Max_AHA_2	0.265499	0.0615141	1.30408	1.58828e-05	30752	Atrial fibrillation
WT_Max_AHA_2	0.494071	0.113001	1.63897	1.22956e-05	32091	Other disorders of arteries and arterioles
WT_Max_AHA_2	0.124107	0.0295701	1.13214	2.70423e-05	32123	Other disorders of circulatory system
WT_Max_AHA_2	0.125565	0.0296249	1.13379	2.25016e-05	32118	Circulatory disease NEC
WT_Max_AHA_2	0.181813	0.0396052	1.19939	4.41884e-06	32502	Chronic airway obstruction
WT_Max_AHA_2	0.100235	0.0190652	1.10543	1.46063e-07	32541	Osteoarthrosis
WT_Max_AHA_2	0.107017	0.0219	1.11295	1.02578e-06	31749	Osteoarthritis; localized
WT_Max_AHA_2	0.981482	0.176977	2.66841	2.92602e-08	32487	Valvular heart disease/ heart chambers
WT_Max_AHA_3	0.142448	0.0330248	1.15309	1.60793e-05	30894	Cervical cancer and dysplasia
WT_Max_AHA_3	0.1032	0.0211272	1.10871	1.03588e-06	32439	Benign neoplasm of colon
WT_Max_AHA_3	0.222983	0.0281661	1.2498	2.43901e-15	32473	Diabetes mellitus
WT_Max_AHA_3	0.223523	0.0289608	1.25047	1.18062e-14	32401	Type 2 diabetes
WT_Max_AHA_3	0.150577	0.0184704	1.1625	3.57048e-16	32541	Disorders of lipoid metabolism
WT_Max_AHA_3	0.150384	0.0185134	1.16228	4.5501e-16	32525	Hyperlipidemia
WT_Max_AHA_3	0.148335	0.019216	1.1599	1.16913e-14	32272	Hypercholesterolemia
WT_Max_AHA_3	0.233318	0.0549992	1.26278	2.21338e-05	32541	Gout and other crystal arthropathies
WT_Max_AHA_3	0.243563	0.0574641	1.27579	2.24993e-05	32513	Gout
WT_Max_AHA_3	0.153506	0.035675	1.16592	1.68572e-05	31759	Iron deficiency anemias, unspecified or not due to blood loss
WT_Max_AHA_3	0.134043	0.030277	1.14344	9.54601e-06	31960	Mood disorders
WT_Max_AHA_3	0.131636	0.0307054	1.14069	1.8105e-05	31929	Depression
WT_Max_AHA_3	0.131556	0.0307602	1.1406	1.89566e-05	31925	Major depressive disorder
WT_Max_AHA_3	0.391567	0.0475704	1.4793	1.85175e-16	32251	Heart valve disorders
WT_Max_AHA_3	0.690089	0.0626021	1.99389	2.94622e-28	32031	Nonrheumatic aortic valve disorders
WT_Max_AHA_3	0.731004	0.121237	2.07716	1.64406e-09	31901	Heart valve replaced
WT_Max_AHA_3	0.268004	0.0140879	1.30735	1.08559e-80	32541	Hypertension
WT_Max_AHA_3	0.268345	0.0140973	1.3078	8.72383e-81	32532	Essential hypertension
WT_Max_AHA_3	0.137036	0.0218001	1.14687	3.25716e-10	32484	Ischemic Heart Disease
WT_Max_AHA_3	0.144522	0.0298589	1.15549	1.29733e-06	31412	Angina pectoris
WT_Max_AHA_3	0.16801	0.0262539	1.18295	1.5598e-10	31751	Coronary atherosclerosis
WT_Max_AHA_3	0.140631	0.03215	1.151	1.21874e-05	31247	Other chronic ischemic heart disease, unspecified
WT_Max_AHA_3	0.471354	0.0602329	1.60216	5.05554e-15	32524	Cardiomegaly
WT_Max_AHA_3	0.259177	0.0487544	1.29586	1.06088e-07	30903	Cardiac conduction disorders
WT_Max_AHA_3	0.317733	0.0698599	1.37401	5.41198e-06	30691	Atrioventricular [AV] block
WT_Max_AHA_3	0.384666	0.0878863	1.46912	1.20403e-05	32141	Other aneurysm
WT_Max_AHA_3	0.483766	0.113115	1.62217	1.89647e-05	32091	Other disorders of arteries and arterioles
WT_Max_AHA_3	0.218156	0.0393501	1.24378	2.95692e-08	32502	Chronic airway obstruction
WT_Max_AHA_3	0.0835575	0.0186384	1.08715	7.35705e-06	32541	Abdominal hernia
WT_Max_AHA_3	0.0967649	0.0190592	1.1016	3.8331e-07	32541	Osteoarthrosis
WT_Max_AHA_3	0.137625	0.0304984	1.14754	6.40597e-06	30627	Osteoarthrosis NOS
WT_Max_AHA_3	0.885627	0.189024	2.4245	2.79599e-06	32487	Valvular heart disease/ heart chambers
WT_Max_AHA_3	0.107823	0.0240187	1.11385	7.15157e-06	31754	Poisoning by antibiotics
WT_Max_AHA_3	0.111087	0.0262874	1.11749	2.38013e-05	31440	Allergy/adverse effect of penicillin
WT_Max_AHA_4	0.19992	0.0281351	1.2213	1.19719e-12	32473	Diabetes mellitus
WT_Max_AHA_4	0.198958	0.0289335	1.22013	6.13935e-12	32401	Type 2 diabetes
WT_Max_AHA_4	0.125422	0.0293278	1.13363	1.89799e-05	32541	Overweight, obesity and other hyperalimentation
WT_Max_AHA_4	0.132155	0.0302159	1.14129	1.22163e-05	31960	Mood disorders
WT_Max_AHA_4	0.133347	0.0306254	1.14265	1.3359e-05	31929	Depression
WT_Max_AHA_4	0.133582	0.0306781	1.14291	1.33492e-05	31925	Major depressive disorder
WT_Max_AHA_4	0.371639	0.0477382	1.45011	6.97425e-15	32251	Heart valve disorders
WT_Max_AHA_4	0.5967	0.0666886	1.81612	3.6342e-19	32031	Nonrheumatic aortic valve disorders
WT_Max_AHA_4	0.59586	0.137062	1.81459	1.37783e-05	31901	Heart valve replaced
WT_Max_AHA_4	0.200482	0.0139446	1.22199	7.20876e-47	32541	Hypertension
WT_Max_AHA_4	0.200835	0.013952	1.22242	5.58367e-47	32532	Essential hypertension
WT_Max_AHA_4	0.423692	0.0614169	1.52759	5.25083e-12	32524	Cardiomegaly
WT_Max_AHA_4	0.321975	0.0478961	1.37985	1.78794e-11	30903	Cardiac conduction disorders
WT_Max_AHA_4	0.34165	0.069208	1.40727	7.951e-07	30691	Atrioventricular [AV] block
WT_Max_AHA_4	0.40887	0.0724385	1.50512	1.65784e-08	30668	Bundle branch block
WT_Max_AHA_4	0.433991	0.0761154	1.54341	1.18581e-08	30650	Left bundle branch block
WT_Max_AHA_4	0.116786	0.0239767	1.12388	1.11135e-06	32305	Cardiac dysrhythmias
WT_Max_AHA_4	0.169591	0.0340049	1.18482	6.12415e-07	31358	Atrial fibrillation and flutter
WT_Max_AHA_4	0.191669	0.0393628	1.21127	1.11992e-06	32502	Chronic airway obstruction
WT_Max_AHA_5	0.242261	0.0278391	1.27413	3.25497e-18	32473	Diabetes mellitus
WT_Max_AHA_5	0.24889	0.0285903	1.2826	3.1648e-18	32401	Type 2 diabetes
WT_Max_AHA_5	0.089111	0.0184653	1.0932	1.39405e-06	32541	Disorders of lipoid metabolism
WT_Max_AHA_5	0.0900339	0.0185042	1.09421	1.14117e-06	32525	Hyperlipidemia
WT_Max_AHA_5	0.0869408	0.0192209	1.09083	6.09016e-06	32272	Hypercholesterolemia
WT_Max_AHA_5	0.132586	0.0292198	1.14178	5.69138e-06	32541	Overweight, obesity and other hyperalimentation
WT_Max_AHA_5	0.128438	0.0293656	1.13705	1.22124e-05	32532	Obesity
WT_Max_AHA_5	0.153288	0.0300522	1.16566	3.38316e-07	31960	Mood disorders
WT_Max_AHA_5	0.156462	0.0304429	1.16937	2.75418e-07	31929	Depression
WT_Max_AHA_5	0.15898	0.0304854	1.17231	1.83845e-07	31925	Major depressive disorder
WT_Max_AHA_5	0.207216	0.048856	1.23025	2.22171e-05	32267	Tobacco use disorder
WT_Max_AHA_5	0.222628	0.0496183	1.24936	7.22992e-06	32471	Sleep apnea
WT_Max_AHA_5	0.391002	0.0472276	1.47846	1.24117e-16	32251	Heart valve disorders
WT_Max_AHA_5	0.290014	0.0686592	1.33645	2.40049e-05	32054	Nonrheumatic mitral valve disorders
WT_Max_AHA_5	0.570222	0.0669885	1.76866	1.7062e-17	32031	Nonrheumatic aortic valve disorders
WT_Max_AHA_5	0.624097	0.134632	1.86656	3.55937e-06	31901	Heart valve replaced
WT_Max_AHA_5	0.187422	0.0139038	1.20614	2.05198e-41	32541	Hypertension
WT_Max_AHA_5	0.187261	0.0139113	1.20594	2.65015e-41	32532	Essential hypertension
WT_Max_AHA_5	0.097832	0.0217787	1.10278	7.05262e-06	32484	Ischemic Heart Disease
WT_Max_AHA_5	0.28051	0.0573297	1.3238	9.93462e-07	30549	Unstable angina (intermediate coronary syndrome)
WT_Max_AHA_5	0.175401	0.0368178	1.19172	1.89758e-06	30989	Myocardial infarction
WT_Max_AHA_5	0.114386	0.0262679	1.12118	1.33322e-05	31751	Coronary atherosclerosis
WT_Max_AHA_5	0.448506	0.0605706	1.56597	1.31467e-13	32524	Cardiomegaly
WT_Max_AHA_5	0.651905	0.150995	1.91919	1.57881e-05	32432	Endocarditis
WT_Max_AHA_5	0.290121	0.0482214	1.33659	1.78306e-09	30903	Cardiac conduction disorders
WT_Max_AHA_5	0.385184	0.0683241	1.46988	1.72434e-08	30691	Atrioventricular [AV] block
WT_Max_AHA_5	0.366484	0.082969	1.44265	1.00025e-05	30632	First degree AV block
WT_Max_AHA_5	0.170956	0.0237424	1.18644	6.00136e-13	32305	Cardiac dysrhythmias
WT_Max_AHA_5	0.248005	0.033427	1.28147	1.17727e-13	31358	Atrial fibrillation and flutter
WT_Max_AHA_5	0.369624	0.0585339	1.44719	2.70702e-10	32502	Congestive heart failure; nonhypertensive
WT_Max_AHA_5	0.562406	0.092876	1.75489	1.40028e-09	32336	Congestive heart failure (CHF) NOS
WT_Max_AHA_5	0.330935	0.0674711	1.39227	9.35008e-07	32443	Heart failure NOS
WT_Max_AHA_5	0.22767	0.0389549	1.25567	5.0823e-09	32502	Chronic airway obstruction
WT_Max_AHA_5	0.221065	0.0483037	1.2474	4.72668e-06	32169	Pleurisy; pleural effusion
WT_Max_AHA_5	0.244898	0.0507028	1.27749	1.36487e-06	31740	Acute renal failure
WT_Max_AHA_6	0.250014	0.0278168	1.28404	2.52003e-19	32473	Diabetes mellitus
WT_Max_AHA_6	0.337077	0.0793065	1.40085	2.13479e-05	31362	Type 1 diabetes
WT_Max_AHA_6	0.253208	0.0285928	1.28815	8.31821e-19	32401	Type 2 diabetes
WT_Max_AHA_6	0.455683	0.108336	1.57725	2.59718e-05	31292	Type 2 diabetes with ophthalmic manifestations
WT_Max_AHA_6	0.126307	0.0183867	1.13463	6.44418e-12	32541	Disorders of lipoid metabolism
WT_Max_AHA_6	0.124936	0.0184293	1.13308	1.20816e-11	32525	Hyperlipidemia
WT_Max_AHA_6	0.123935	0.019134	1.13194	9.34207e-11	32272	Hypercholesterolemia
WT_Max_AHA_6	0.160147	0.0299832	1.17368	9.23306e-08	31960	Mood disorders
WT_Max_AHA_6	0.166493	0.0303621	1.18116	4.16804e-08	31929	Depression
WT_Max_AHA_6	0.167396	0.0304112	1.18222	3.70437e-08	31925	Major depressive disorder
WT_Max_AHA_6	0.257618	0.058067	1.29384	9.14039e-06	32145	Alcohol-related disorders
WT_Max_AHA_6	0.293809	0.0480798	1.34153	9.90869e-10	32267	Tobacco use disorder
WT_Max_AHA_6	0.36384	0.0478811	1.43884	2.98833e-14	32251	Heart valve disorders
WT_Max_AHA_6	0.313568	0.0685159	1.3683	4.72654e-06	32054	Nonrheumatic mitral valve disorders
WT_Max_AHA_6	0.514131	0.0697755	1.67218	1.72737e-13	32031	Nonrheumatic aortic valve disorders
WT_Max_AHA_6	0.172973	0.0138781	1.18883	1.17708e-35	32541	Hypertension
WT_Max_AHA_6	0.17303	0.013885	1.1889	1.20842e-35	32532	Essential hypertension
WT_Max_AHA_6	0.118205	0.0217086	1.12547	5.17802e-08	32484	Ischemic Heart Disease
WT_Max_AHA_6	0.286022	0.0571451	1.33112	5.58074e-07	30549	Unstable angina (intermediate coronary syndrome)
WT_Max_AHA_6	0.214828	0.0365202	1.23965	4.04224e-09	30989	Myocardial infarction
WT_Max_AHA_6	0.134732	0.0295881	1.14423	5.27348e-06	31412	Angina pectoris
WT_Max_AHA_6	0.152293	0.0260778	1.1645	5.22183e-09	31751	Coronary atherosclerosis
WT_Max_AHA_6	0.195339	0.0315852	1.21572	6.22961e-10	31247	Other chronic ischemic heart disease, unspecified
WT_Max_AHA_6	0.481444	0.0610131	1.61841	3.00194e-15	32524	Cardiomegaly
WT_Max_AHA_6	0.162353	0.0237555	1.17628	8.23857e-12	32305	Cardiac dysrhythmias
WT_Max_AHA_6	0.219048	0.0335645	1.24489	6.74662e-11	31358	Atrial fibrillation and flutter
WT_Max_AHA_6	0.351534	0.0592663	1.42125	3.00298e-09	32502	Congestive heart failure; nonhypertensive
WT_Max_AHA_6	0.516118	0.0967505	1.67551	9.5796e-08	32336	Congestive heart failure (CHF) NOS
WT_Max_AHA_6	0.327282	0.0679116	1.38719	1.44108e-06	32443	Heart failure NOS
WT_Max_AHA_6	0.199277	0.0403474	1.22052	7.85136e-07	32464	Cerebrovascular disease
WT_Max_AHA_6	0.238222	0.0389395	1.26899	9.49042e-10	32502	Chronic airway obstruction
WT_Max_AHA_7	0.0977108	0.0212029	1.10264	4.05847e-06	32439	Benign neoplasm of colon
WT_Max_AHA_7	0.247823	0.0284341	1.28123	2.89002e-18	32473	Diabetes mellitus
WT_Max_AHA_7	0.261146	0.0292239	1.29842	4.03381e-19	32401	Type 2 diabetes
WT_Max_AHA_7	0.185136	0.0185414	1.20338	1.77351e-23	32541	Disorders of lipoid metabolism
WT_Max_AHA_7	0.18579	0.0185826	1.20417	1.55443e-23	32525	Hyperlipidemia
WT_Max_AHA_7	0.185491	0.0192878	1.20381	6.7787e-22	32272	Hypercholesterolemia
WT_Max_AHA_7	0.143045	0.0304119	1.15378	2.55618e-06	31960	Mood disorders
WT_Max_AHA_7	0.14105	0.0308333	1.15148	4.77096e-06	31929	Depression
WT_Max_AHA_7	0.138928	0.0308928	1.14904	6.88886e-06	31925	Major depressive disorder
WT_Max_AHA_7	0.252032	0.0496433	1.28664	3.83739e-07	32267	Tobacco use disorder
WT_Max_AHA_7	0.400689	0.0929473	1.49285	1.62568e-05	32198	Sleep disorders
WT_Max_AHA_7	0.434387	0.0491803	1.54402	1.02331e-18	32251	Heart valve disorders
WT_Max_AHA_7	0.724776	0.0714125	2.06427	3.34276e-24	32031	Nonrheumatic aortic valve disorders
WT_Max_AHA_7	0.714372	0.148542	2.0429	1.51518e-06	31901	Heart valve replaced
WT_Max_AHA_7	0.221222	0.0140471	1.2476	7.02129e-56	32541	Hypertension
WT_Max_AHA_7	0.221473	0.0140565	1.24791	6.25601e-56	32532	Essential hypertension
WT_Max_AHA_7	0.175997	0.0218748	1.19243	8.57966e-16	32484	Ischemic Heart Disease
WT_Max_AHA_7	0.349172	0.0589558	1.41789	3.16898e-09	30549	Unstable angina (intermediate coronary syndrome)
WT_Max_AHA_7	0.289385	0.037239	1.33561	7.78639e-15	30989	Myocardial infarction
WT_Max_AHA_7	0.211932	0.0299114	1.23606	1.38712e-12	31412	Angina pectoris
WT_Max_AHA_7	0.195152	0.0264373	1.2155	1.56279e-13	31751	Coronary atherosclerosis
WT_Max_AHA_7	0.247436	0.0321513	1.28074	1.40395e-14	31247	Other chronic ischemic heart disease, unspecified
WT_Max_AHA_7	0.358343	0.0679722	1.43096	1.35018e-07	30480	Other forms of chronic heart disease
WT_Max_AHA_7	0.378827	0.0647331	1.46057	4.85283e-09	32524	Cardiomegaly
WT_Max_AHA_7	0.301762	0.0495742	1.35224	1.14988e-09	30903	Cardiac conduction disorders
WT_Max_AHA_7	0.394224	0.0763347	1.48323	2.41197e-07	30668	Bundle branch block
WT_Max_AHA_7	0.387609	0.0809745	1.47345	1.69454e-06	30650	Left bundle branch block
WT_Max_AHA_7	0.541893	0.119324	1.71926	5.58897e-06	30569	Cardiac pacemaker/device in situ
WT_Max_AHA_7	0.61729	0.127216	1.8539	1.22041e-06	30560	Cardiac pacemaker in situ
WT_Max_AHA_7	0.105967	0.0241665	1.11178	1.16067e-05	32305	Cardiac dysrhythmias
WT_Max_AHA_7	0.167615	0.0344673	1.18248	1.15614e-06	31358	Atrial fibrillation and flutter
WT_Max_AHA_7	0.40677	0.060925	1.50196	2.44613e-11	32502	Congestive heart failure; nonhypertensive
WT_Max_AHA_7	0.596731	0.100936	1.81617	3.38033e-09	32336	Congestive heart failure (CHF) NOS
WT_Max_AHA_7	0.373246	0.0697839	1.45244	8.86376e-08	32443	Heart failure NOS
WT_Max_AHA_7	0.309278	0.0698679	1.36244	9.57235e-06	31076	Epistaxis or throat hemorrhage
WT_Max_AHA_7	0.345271	0.0394473	1.41237	2.083e-18	32502	Chronic airway obstruction
WT_Max_AHA_7	0.4853	0.103291	1.62466	2.62246e-06	31964	Chronic bronchitis
WT_Max_AHA_7	0.497127	0.114223	1.64399	1.34755e-05	31948	Obstructive chronic bronchitis
WT_Max_AHA_7	0.239379	0.0519009	1.27046	3.98362e-06	31740	Acute renal failure
WT_Max_AHA_8	0.102458	0.021264	1.10789	1.44748e-06	32439	Benign neoplasm of colon
WT_Max_AHA_8	0.218314	0.0286591	1.24398	2.5837e-14	32473	Diabetes mellitus
WT_Max_AHA_8	0.225687	0.0294779	1.25318	1.91578e-14	32401	Type 2 diabetes
WT_Max_AHA_8	0.165549	0.0186238	1.18004	6.15877e-19	32541	Disorders of lipoid metabolism
WT_Max_AHA_8	0.167173	0.0186666	1.18196	3.37622e-19	32525	Hyperlipidemia
WT_Max_AHA_8	0.164005	0.0193815	1.17822	2.62986e-17	32272	Hypercholesterolemia
WT_Max_AHA_8	0.208745	0.0452346	1.23213	3.93635e-06	32506	Disorders of fluid, electrolyte, and acid-base balance
WT_Max_AHA_8	0.262047	0.0542742	1.29959	1.37771e-06	32353	Electrolyte imbalance
WT_Max_AHA_8	0.463051	0.0496103	1.58891	1.02176e-20	32251	Heart valve disorders
WT_Max_AHA_8	0.763348	0.0717454	2.14545	1.9478e-26	32031	Nonrheumatic aortic valve disorders
WT_Max_AHA_8	0.775533	0.147204	2.17175	1.37599e-07	31901	Heart valve replaced
WT_Max_AHA_8	0.240194	0.0141324	1.2715	8.80109e-65	32541	Hypertension
WT_Max_AHA_8	0.240647	0.0141425	1.27207	6.26481e-65	32532	Essential hypertension
WT_Max_AHA_8	0.166462	0.0219931	1.18112	3.76591e-14	32484	Ischemic Heart Disease
WT_Max_AHA_8	0.315958	0.0599601	1.37157	1.36825e-07	30549	Unstable angina (intermediate coronary syndrome)
WT_Max_AHA_8	0.251165	0.0377396	1.28552	2.82894e-11	30989	Myocardial infarction
WT_Max_AHA_8	0.180794	0.0302587	1.19817	2.30144e-09	31412	Angina pectoris
WT_Max_AHA_8	0.185348	0.0266242	1.20364	3.3637e-12	31751	Coronary atherosclerosis
WT_Max_AHA_8	0.216811	0.0325414	1.24211	2.68972e-11	31247	Other chronic ischemic heart disease, unspecified
WT_Max_AHA_8	0.395218	0.0685704	1.48471	8.22979e-09	30480	Other forms of chronic heart disease
WT_Max_AHA_8	0.416261	0.0650078	1.51628	1.5211e-10	32524	Cardiomegaly
WT_Max_AHA_8	0.344487	0.0497564	1.41127	4.40695e-12	30903	Cardiac conduction disorders
WT_Max_AHA_8	0.315688	0.0728068	1.3712	1.45118e-05	30691	Atrioventricular [AV] block
WT_Max_AHA_8	0.407778	0.0767908	1.50347	1.09483e-07	30668	Bundle branch block
WT_Max_AHA_8	0.404075	0.0813985	1.49792	6.89999e-07	30650	Left bundle branch block
WT_Max_AHA_8	0.681911	0.116962	1.97765	5.5369e-09	30569	Cardiac pacemaker/device in situ
WT_Max_AHA_8	0.711095	0.125179	2.03622	1.34202e-08	30560	Cardiac pacemaker in situ
WT_Max_AHA_8	0.135834	0.0242273	1.14549	2.06287e-08	32305	Cardiac dysrhythmias
WT_Max_AHA_8	0.194052	0.0345938	1.21416	2.02969e-08	31358	Atrial fibrillation and flutter
WT_Max_AHA_8	0.416164	0.0613772	1.51613	1.19823e-11	32502	Congestive heart failure; nonhypertensive
WT_Max_AHA_8	0.58821	0.101893	1.80076	7.7957e-09	32336	Congestive heart failure (CHF) NOS
WT_Max_AHA_8	0.411887	0.070078	1.50966	4.16372e-09	32443	Heart failure NOS
WT_Max_AHA_8	0.36393	0.0699264	1.43897	1.94554e-07	31076	Epistaxis or throat hemorrhage
WT_Max_AHA_8	0.251435	0.0400103	1.28587	3.29449e-10	32502	Chronic airway obstruction
WT_Max_AHA_8	0.250756	0.0522456	1.285	1.59006e-06	31740	Acute renal failure
WT_Max_AHA_8	0.164505	0.0380611	1.17881	1.54525e-05	32541	Syncope and collapse
WT_Max_AHA_9	0.205306	0.0457476	1.2279	7.19659e-06	32336	Bacterial infection NOS
WT_Max_AHA_9	0.329485	0.0738478	1.39025	8.13192e-06	32038	E. coli
WT_Max_AHA_9	0.107828	0.0211998	1.11386	3.65181e-07	32439	Benign neoplasm of colon
WT_Max_AHA_9	0.225529	0.0284765	1.25299	2.37839e-15	32473	Diabetes mellitus
WT_Max_AHA_9	0.228984	0.029289	1.25732	5.36257e-15	32401	Type 2 diabetes
WT_Max_AHA_9	0.169972	0.0185576	1.18527	5.22885e-20	32541	Disorders of lipoid metabolism
WT_Max_AHA_9	0.171446	0.0185997	1.18702	3.0364e-20	32525	Hyperlipidemia
WT_Max_AHA_9	0.16865	0.0193168	1.18371	2.52985e-18	32272	Hypercholesterolemia
WT_Max_AHA_9	0.243977	0.0557251	1.27631	1.19653e-05	32541	Gout and other crystal arthropathies
WT_Max_AHA_9	0.271013	0.0581742	1.31129	3.18304e-06	32513	Gout
WT_Max_AHA_9	0.240241	0.0448154	1.27156	8.29046e-08	32506	Disorders of fluid, electrolyte, and acid-base balance
WT_Max_AHA_9	0.293553	0.0536688	1.34118	4.50743e-08	32353	Electrolyte imbalance
WT_Max_AHA_9	0.45402	0.0884654	1.57463	2.86403e-07	32134	Hypopotassemia
WT_Max_AHA_9	0.26842	0.0622561	1.3079	1.62117e-05	32113	Rheumatic disease of the heart valves
WT_Max_AHA_9	0.507129	0.0485255	1.66052	1.45327e-25	32251	Heart valve disorders
WT_Max_AHA_9	0.834838	0.0686324	2.30444	4.83944e-34	32031	Nonrheumatic aortic valve disorders
WT_Max_AHA_9	0.72867	0.143543	2.07232	3.84852e-07	31901	Heart valve replaced
WT_Max_AHA_9	0.267059	0.0141264	1.30612	1.0372e-79	32541	Hypertension
WT_Max_AHA_9	0.267199	0.0141356	1.3063	1.08582e-79	32532	Essential hypertension
WT_Max_AHA_9	0.170421	0.0219071	1.1858	7.29386e-15	32484	Ischemic Heart Disease
WT_Max_AHA_9	0.304386	0.0594775	1.35579	3.09328e-07	30549	Unstable angina (intermediate coronary syndrome)
WT_Max_AHA_9	0.245405	0.0375429	1.27814	6.29082e-11	30989	Myocardial infarction
WT_Max_AHA_9	0.172474	0.0301453	1.18824	1.05622e-08	31412	Angina pectoris
WT_Max_AHA_9	0.206455	0.0264833	1.22931	6.40682e-15	31751	Coronary atherosclerosis
WT_Max_AHA_9	0.21447	0.0323642	1.23921	3.43081e-11	31247	Other chronic ischemic heart disease, unspecified
WT_Max_AHA_9	0.410285	0.0674726	1.50725	1.19609e-09	30480	Other forms of chronic heart disease
WT_Max_AHA_9	0.46384	0.0634779	1.59017	2.72945e-13	32524	Cardiomegaly
WT_Max_AHA_9	0.363966	0.0490306	1.43903	1.14294e-13	30903	Cardiac conduction disorders
WT_Max_AHA_9	0.342855	0.071664	1.40896	1.71666e-06	30691	Atrioventricular [AV] block
WT_Max_AHA_9	0.444673	0.0750574	1.55998	3.13365e-09	30668	Bundle branch block
WT_Max_AHA_9	0.444148	0.0795276	1.55916	2.33933e-08	30650	Left bundle branch block
WT_Max_AHA_9	0.636674	0.114039	1.89018	2.36446e-08	30569	Cardiac pacemaker/device in situ
WT_Max_AHA_9	0.663619	0.12189	1.94181	5.19723e-08	30560	Cardiac pacemaker in situ
WT_Max_AHA_9	0.103072	0.0241749	1.10857	2.0118e-05	32305	Cardiac dysrhythmias
WT_Max_AHA_9	0.70325	0.158693	2.02031	9.35769e-06	30537	Cardiac arrest and ventricular fibrillation
WT_Max_AHA_9	0.390385	0.0606692	1.47755	1.23757e-10	32502	Congestive heart failure; nonhypertensive
WT_Max_AHA_9	0.515855	0.10077	1.67507	3.069e-07	32336	Congestive heart failure (CHF) NOS
WT_Max_AHA_9	0.405199	0.0691242	1.4996	4.57614e-09	32443	Heart failure NOS
WT_Max_AHA_9	0.339614	0.069281	1.40441	9.48744e-07	31076	Epistaxis or throat hemorrhage
WT_Max_AHA_9	0.221963	0.0398234	1.24853	2.49401e-08	32502	Chronic airway obstruction
WT_Max_AHA_9	0.232872	0.0492805	1.26222	2.29609e-06	32169	Pleurisy; pleural effusion
WT_Max_AHA_9	0.0787397	0.0186992	1.08192	2.54407e-05	32541	Abdominal hernia
WT_Max_AHA_9	0.153011	0.0355925	1.16534	1.71598e-05	32174	Renal failure
WT_Max_AHA_9	0.284466	0.0516907	1.32905	3.72876e-08	31740	Acute renal failure
WT_Max_AHA_9	0.0946058	0.0191278	1.09923	7.57617e-07	32541	Osteoarthrosis
WT_Max_AHA_9	0.108639	0.0220172	1.11476	8.04429e-07	31749	Osteoarthritis; localized
WT_Max_AHA_9	1.02013	0.219247	2.77356	3.2732e-06	32487	Valvular heart disease/ heart chambers
WT_Max_AHA_9	0.159826	0.0379037	1.17331	2.47974e-05	32541	Syncope and collapse
WT_Max_AHA_10	0.17991	0.0284913	1.19711	2.70914e-10	32473	Diabetes mellitus
WT_Max_AHA_10	0.177287	0.0293141	1.19397	1.46797e-09	32401	Type 2 diabetes
WT_Max_AHA_10	0.146266	0.0185374	1.1575	3.01422e-15	32541	Disorders of lipoid metabolism
WT_Max_AHA_10	0.149095	0.0185789	1.16078	1.0153e-15	32525	Hyperlipidemia
WT_Max_AHA_10	0.143943	0.0192963	1.15482	8.67854e-14	32272	Hypercholesterolemia
WT_Max_AHA_10	0.249217	0.0581201	1.28302	1.80318e-05	32513	Gout
WT_Max_AHA_10	0.213586	0.0448131	1.23811	1.87787e-06	32506	Disorders of fluid, electrolyte, and acid-base balance
WT_Max_AHA_10	0.263478	0.0620002	1.30145	2.14126e-05	32113	Rheumatic disease of the heart valves
WT_Max_AHA_10	0.558652	0.121604	1.74832	4.34746e-06	31920	Mitral valve stenosis and aortic valve stenosis
WT_Max_AHA_10	0.493776	0.0482203	1.63849	1.31237e-24	32251	Heart valve disorders
WT_Max_AHA_10	0.780623	0.0680662	2.18283	1.89752e-30	32031	Nonrheumatic aortic valve disorders
WT_Max_AHA_10	0.788967	0.138199	2.20112	1.13691e-08	31901	Heart valve replaced
WT_Max_AHA_10	0.245571	0.0140713	1.27835	3.32523e-68	32541	Hypertension
WT_Max_AHA_10	0.245569	0.0140786	1.27835	3.91264e-68	32532	Essential hypertension
WT_Max_AHA_10	0.155583	0.0218772	1.16834	1.1466e-12	32484	Ischemic Heart Disease
WT_Max_AHA_10	0.28054	0.0590416	1.32384	2.01848e-06	30549	Unstable angina (intermediate coronary syndrome)
WT_Max_AHA_10	0.191075	0.0374938	1.21055	3.46569e-07	30989	Myocardial infarction
WT_Max_AHA_10	0.170773	0.0299972	1.18622	1.24854e-08	31412	Angina pectoris
WT_Max_AHA_10	0.190497	0.0263826	1.20985	5.17722e-13	31751	Coronary atherosclerosis
WT_Max_AHA_10	0.194171	0.0322459	1.2143	1.72728e-09	31247	Other chronic ischemic heart disease, unspecified
WT_Max_AHA_10	0.410807	0.0666357	1.50803	7.04997e-10	30480	Other forms of chronic heart disease
WT_Max_AHA_10	0.43233	0.0634456	1.54084	9.47964e-12	32524	Cardiomegaly
WT_Max_AHA_10	0.370879	0.0486704	1.44901	2.53261e-14	30903	Cardiac conduction disorders
WT_Max_AHA_10	0.533195	0.0731868	1.70437	3.2073e-13	30668	Bundle branch block
WT_Max_AHA_10	0.575215	0.0767884	1.77751	6.8396e-14	30650	Left bundle branch block
WT_Max_AHA_10	0.618649	0.113644	1.85642	5.21678e-08	30569	Cardiac pacemaker/device in situ
WT_Max_AHA_10	0.665708	0.120846	1.94587	3.61426e-08	30560	Cardiac pacemaker in situ
WT_Max_AHA_10	0.31572	0.0610586	1.37125	2.33122e-07	32502	Congestive heart failure; nonhypertensive
WT_Max_AHA_10	0.465155	0.100974	1.59226	4.0913e-06	32336	Congestive heart failure (CHF) NOS
WT_Max_AHA_10	0.302993	0.0698588	1.35391	1.44291e-05	32443	Heart failure NOS
WT_Max_AHA_10	0.0997189	0.021983	1.10486	5.72789e-06	31749	Osteoarthritis; localized
WT_Max_AHA_10	0.979456	0.226964	2.66301	1.59269e-05	32487	Valvular heart disease/ heart chambers
WT_Max_AHA_11	0.11297	0.0212402	1.1196	1.04506e-07	32439	Benign neoplasm of colon
WT_Max_AHA_11	0.253797	0.0285884	1.28891	6.82937e-19	32473	Diabetes mellitus
WT_Max_AHA_11	0.253316	0.0294172	1.28829	7.234e-18	32401	Type 2 diabetes
WT_Max_AHA_11	0.159352	0.01861	1.17275	1.10214e-17	32541	Disorders of lipoid metabolism
WT_Max_AHA_11	0.161537	0.018652	1.17532	4.69359e-18	32525	Hyperlipidemia
WT_Max_AHA_11	0.158954	0.0193519	1.17228	2.14175e-16	32272	Hypercholesterolemia
WT_Max_AHA_11	0.283542	0.05592	1.32782	3.96802e-07	32541	Gout and other crystal arthropathies
WT_Max_AHA_11	0.309395	0.05843	1.3626	1.1892e-07	32513	Gout
WT_Max_AHA_11	0.68156	0.153961	1.97696	9.56218e-06	32054	Fluid overload
WT_Max_AHA_11	0.400854	0.0498342	1.4931	8.71298e-16	32251	Heart valve disorders
WT_Max_AHA_11	0.708727	0.0722306	2.0314	9.99645e-23	32031	Nonrheumatic aortic valve disorders
WT_Max_AHA_11	0.660058	0.150539	1.9349	1.16179e-05	31901	Heart valve replaced
WT_Max_AHA_11	0.237244	0.0141198	1.26775	2.35345e-63	32541	Hypertension
WT_Max_AHA_11	0.23694	0.0141295	1.26737	4.09964e-63	32532	Essential hypertension
WT_Max_AHA_11	0.208319	0.0219718	1.23161	2.51338e-21	32484	Ischemic Heart Disease
WT_Max_AHA_11	0.342882	0.0591882	1.409	6.9105e-09	30549	Unstable angina (intermediate coronary syndrome)
WT_Max_AHA_11	0.314966	0.0372981	1.37021	3.05215e-17	30989	Myocardial infarction
WT_Max_AHA_11	0.235949	0.0300484	1.26611	4.08471e-15	31412	Angina pectoris
WT_Max_AHA_11	0.231682	0.0265028	1.26072	2.29499e-18	31751	Coronary atherosclerosis
WT_Max_AHA_11	0.269791	0.0322858	1.30969	6.47061e-17	31247	Other chronic ischemic heart disease, unspecified
WT_Max_AHA_11	0.375853	0.0678036	1.45623	2.96897e-08	30480	Other forms of chronic heart disease
WT_Max_AHA_11	0.422816	0.0648959	1.52625	7.255e-11	32524	Cardiomegaly
WT_Max_AHA_11	0.456846	0.049192	1.57909	1.58699e-20	30903	Cardiac conduction disorders
WT_Max_AHA_11	0.367053	0.0722001	1.44347	3.69901e-07	30691	Atrioventricular [AV] block
WT_Max_AHA_11	0.659831	0.0741281	1.93446	5.52343e-19	30668	Bundle branch block
WT_Max_AHA_11	0.710513	0.0778347	2.03503	6.94699e-20	30650	Left bundle branch block
WT_Max_AHA_11	0.663266	0.117406	1.94112	1.61084e-08	30569	Cardiac pacemaker/device in situ
WT_Max_AHA_11	0.662895	0.126567	1.9404	1.62752e-07	30560	Cardiac pacemaker in situ
WT_Max_AHA_11	0.117839	0.0242158	1.12506	1.13771e-06	32305	Cardiac dysrhythmias
WT_Max_AHA_11	0.16974	0.0345563	1.185	9.0156e-07	31358	Atrial fibrillation and flutter
WT_Max_AHA_11	0.401618	0.0614243	1.49424	6.21736e-11	32502	Congestive heart failure; nonhypertensive
WT_Max_AHA_11	0.553193	0.102413	1.7388	6.60467e-08	32336	Congestive heart failure (CHF) NOS
WT_Max_AHA_11	0.368658	0.0703372	1.44579	1.59451e-07	32443	Heart failure NOS
WT_Max_AHA_11	0.270323	0.039944	1.31039	1.30998e-11	32502	Chronic airway obstruction
WT_Max_AHA_12	0.0987856	0.0212647	1.10383	3.39221e-06	32439	Benign neoplasm of colon
WT_Max_AHA_12	0.28302	0.0286447	1.32713	5.06608e-23	32473	Diabetes mellitus
WT_Max_AHA_12	0.295591	0.0294669	1.34392	1.11049e-23	32401	Type 2 diabetes
WT_Max_AHA_12	0.589405	0.113608	1.80291	2.12515e-07	31292	Type 2 diabetes with ophthalmic manifestations
WT_Max_AHA_12	0.186578	0.0186474	1.20512	1.4406e-23	32541	Disorders of lipoid metabolism
WT_Max_AHA_12	0.188559	0.0186892	1.20751	6.16603e-24	32525	Hyperlipidemia
WT_Max_AHA_12	0.186471	0.0194023	1.20499	7.19832e-22	32272	Hypercholesterolemia
WT_Max_AHA_12	0.791706	0.152043	2.20716	1.91788e-07	32054	Fluid overload
WT_Max_AHA_12	0.222768	0.050156	1.24953	8.9333e-06	32267	Tobacco use disorder
WT_Max_AHA_12	0.479346	0.0496037	1.61502	4.30876e-22	32251	Heart valve disorders
WT_Max_AHA_12	0.818591	0.0712067	2.2673	1.38191e-30	32031	Nonrheumatic aortic valve disorders
WT_Max_AHA_12	0.781504	0.147594	2.18476	1.19032e-07	31901	Heart valve replaced
WT_Max_AHA_12	0.242927	0.0141528	1.27498	4.88549e-66	32541	Hypertension
WT_Max_AHA_12	0.242254	0.0141613	1.27412	1.32043e-65	32532	Essential hypertension
WT_Max_AHA_12	0.215617	0.021998	1.24063	1.1071e-22	32484	Ischemic Heart Disease
WT_Max_AHA_12	0.414765	0.0590865	1.51401	2.22474e-12	30549	Unstable angina (intermediate coronary syndrome)
WT_Max_AHA_12	0.380581	0.0373842	1.46314	2.42887e-24	30989	Myocardial infarction
WT_Max_AHA_12	0.237307	0.030129	1.26783	3.36998e-15	31412	Angina pectoris
WT_Max_AHA_12	0.2364	0.0265682	1.26668	5.69376e-19	31751	Coronary atherosclerosis
WT_Max_AHA_12	0.275244	0.0323796	1.31685	1.88713e-17	31247	Other chronic ischemic heart disease, unspecified
WT_Max_AHA_12	0.376355	0.0833513	1.45696	6.32291e-06	30411	Other acute and subacute forms of ischemic heart disease
WT_Max_AHA_12	0.356223	0.0685581	1.42793	2.03696e-07	30480	Other forms of chronic heart disease
WT_Max_AHA_12	0.515188	0.064565	1.67395	1.47088e-15	32524	Cardiomegaly
WT_Max_AHA_12	0.385907	0.0498613	1.47095	9.97322e-15	30903	Cardiac conduction disorders
WT_Max_AHA_12	0.343401	0.072882	1.40973	2.45607e-06	30691	Atrioventricular [AV] block
WT_Max_AHA_12	0.553451	0.0759987	1.73925	3.27976e-13	30668	Bundle branch block
WT_Max_AHA_12	0.597278	0.080036	1.81716	8.48262e-14	30650	Left bundle branch block
WT_Max_AHA_12	0.523859	0.12156	1.68853	1.63651e-05	30569	Cardiac pacemaker/device in situ
WT_Max_AHA_12	0.54973	0.130614	1.73278	2.56716e-05	30560	Cardiac pacemaker in situ
WT_Max_AHA_12	0.118029	0.0242455	1.12528	1.12682e-06	32305	Cardiac dysrhythmias
WT_Max_AHA_12	0.187229	0.0346213	1.2059	6.37586e-08	31358	Atrial fibrillation and flutter
WT_Max_AHA_12	0.462882	0.061333	1.58865	4.45319e-14	32502	Congestive heart failure; nonhypertensive
WT_Max_AHA_12	0.629297	0.101958	1.87629	6.73864e-10	32336	Congestive heart failure (CHF) NOS
WT_Max_AHA_12	0.43103	0.0702258	1.53884	8.3688e-10	32443	Heart failure NOS
WT_Max_AHA_12	0.338617	0.0704278	1.40301	1.52439e-06	31076	Epistaxis or throat hemorrhage
WT_Max_AHA_12	0.177236	0.0396937	1.19391	8.00379e-06	32501	Pneumonia
WT_Max_AHA_12	0.344776	0.0399157	1.41167	5.74069e-18	32502	Chronic airway obstruction
WT_Max_AHA_12	0.25111	0.0524934	1.28545	1.72142e-06	31740	Acute renal failure
WT_Max_AHA_13	0.131658	0.0288853	1.14072	5.16528e-06	32473	Diabetes mellitus
WT_Max_AHA_13	0.126165	0.0297191	1.13447	2.18354e-05	32401	Type 2 diabetes
WT_Max_AHA_13	0.136271	0.0186997	1.14599	3.1607e-13	32541	Disorders of lipoid metabolism
WT_Max_AHA_13	0.135727	0.0187429	1.14537	4.43781e-13	32525	Hyperlipidemia
WT_Max_AHA_13	0.137629	0.0194491	1.14755	1.47996e-12	32272	Hypercholesterolemia
WT_Max_AHA_13	0.365072	0.0504401	1.44062	4.56245e-13	32251	Heart valve disorders
WT_Max_AHA_13	0.664424	0.0725989	1.94337	5.58936e-20	32031	Nonrheumatic aortic valve disorders
WT_Max_AHA_13	0.163984	0.0141038	1.1782	3.00799e-31	32541	Hypertension
WT_Max_AHA_13	0.164705	0.0141125	1.17905	1.79536e-31	32532	Essential hypertension
WT_Max_AHA_13	0.17718	0.0221006	1.19385	1.08384e-15	32484	Ischemic Heart Disease
WT_Max_AHA_13	0.364447	0.0597497	1.43972	1.06358e-09	30549	Unstable angina (intermediate coronary syndrome)
WT_Max_AHA_13	0.257991	0.0377267	1.29433	8.00747e-12	30989	Myocardial infarction
WT_Max_AHA_13	0.189531	0.0303365	1.20868	4.16762e-10	31412	Angina pectoris
WT_Max_AHA_13	0.223668	0.0267186	1.25066	5.70051e-17	31751	Coronary atherosclerosis
WT_Max_AHA_13	0.229859	0.032532	1.25842	1.59881e-12	31247	Other chronic ischemic heart disease, unspecified
WT_Max_AHA_13	0.343643	0.0661467	1.41008	2.04541e-07	32524	Cardiomegaly
WT_Max_AHA_13	0.325734	0.0502839	1.38505	9.30068e-11	30903	Cardiac conduction disorders
WT_Max_AHA_13	0.329288	0.0732093	1.38998	6.86303e-06	30691	Atrioventricular [AV] block
WT_Max_AHA_13	0.406567	0.077469	1.50165	1.53655e-07	30668	Bundle branch block
WT_Max_AHA_13	0.444704	0.0816901	1.56003	5.21579e-08	30650	Left bundle branch block
WT_Max_AHA_13	0.112501	0.024305	1.11907	3.67918e-06	32305	Cardiac dysrhythmias
WT_Max_AHA_13	0.168	0.0347447	1.18294	1.32962e-06	31358	Atrial fibrillation and flutter
WT_Max_AHA_13	0.406189	0.0620633	1.50109	5.95942e-11	32502	Congestive heart failure; nonhypertensive
WT_Max_AHA_13	0.505515	0.103965	1.65784	1.16007e-06	32336	Congestive heart failure (CHF) NOS
WT_Max_AHA_13	0.36626	0.0710697	1.44233	2.55614e-07	32443	Heart failure NOS
WT_Max_AHA_13	0.199808	0.0404161	1.22117	7.66267e-07	32502	Chronic airway obstruction
WT_Max_AHA_14	0.119093	0.0186201	1.12647	1.596e-10	32541	Disorders of lipoid metabolism
WT_Max_AHA_14	0.120527	0.0186641	1.12809	1.06308e-10	32525	Hyperlipidemia
WT_Max_AHA_14	0.123355	0.0193738	1.13129	1.9262e-10	32272	Hypercholesterolemia
WT_Max_AHA_14	0.331504	0.0500574	1.39306	3.53226e-11	32251	Heart valve disorders
WT_Max_AHA_14	0.604123	0.0723444	1.82965	6.78892e-17	32031	Nonrheumatic aortic valve disorders
WT_Max_AHA_14	0.161955	0.0140491	1.17581	9.55306e-31	32541	Hypertension
WT_Max_AHA_14	0.162639	0.0140579	1.17661	5.89913e-31	32532	Essential hypertension
WT_Max_AHA_14	0.150798	0.0219907	1.16276	7.01379e-12	32484	Ischemic Heart Disease
WT_Max_AHA_14	0.288036	0.0594991	1.3338	1.29185e-06	30549	Unstable angina (intermediate coronary syndrome)
WT_Max_AHA_14	0.266398	0.0374248	1.30525	1.09332e-12	30989	Myocardial infarction
WT_Max_AHA_14	0.126673	0.0301827	1.13505	2.70619e-05	31412	Angina pectoris
WT_Max_AHA_14	0.199375	0.0265578	1.22064	6.04097e-14	31751	Coronary atherosclerosis
WT_Max_AHA_14	0.21031	0.0323598	1.23406	8.07848e-11	31247	Other chronic ischemic heart disease, unspecified
WT_Max_AHA_14	0.322625	0.0681435	1.38075	2.19607e-06	30480	Other forms of chronic heart disease
WT_Max_AHA_14	0.328537	0.0654696	1.38894	5.21663e-07	32524	Cardiomegaly
WT_Max_AHA_14	0.293809	0.0498672	1.34153	3.81942e-09	30903	Cardiac conduction disorders
WT_Max_AHA_14	0.320735	0.0725022	1.37814	9.69824e-06	30691	Atrioventricular [AV] block
WT_Max_AHA_14	0.553017	0.118211	1.73849	2.89348e-06	30569	Cardiac pacemaker/device in situ
WT_Max_AHA_14	0.623813	0.125059	1.86603	6.09599e-07	30560	Cardiac pacemaker in situ
WT_Max_AHA_14	0.378011	0.0614227	1.45938	7.54337e-10	32502	Congestive heart failure; nonhypertensive
WT_Max_AHA_14	0.49359	0.102223	1.63819	1.37537e-06	32336	Congestive heart failure (CHF) NOS
WT_Max_AHA_14	0.379201	0.0700082	1.46112	6.0769e-08	32443	Heart failure NOS
WT_Max_AHA_15	0.128486	0.0186242	1.13711	5.24223e-12	32541	Disorders of lipoid metabolism
WT_Max_AHA_15	0.127505	0.0186668	1.13599	8.45749e-12	32525	Hyperlipidemia
WT_Max_AHA_15	0.126246	0.0193711	1.13456	7.16218e-11	32272	Hypercholesterolemia
WT_Max_AHA_15	0.187151	0.0395561	1.20581	2.23112e-06	32215	Other headache syndromes
WT_Max_AHA_15	0.382308	0.0497799	1.46566	1.5912e-14	32251	Heart valve disorders
WT_Max_AHA_15	0.592879	0.0726584	1.80919	3.35534e-16	32031	Nonrheumatic aortic valve disorders
WT_Max_AHA_15	0.697101	0.146211	2.00792	1.86263e-06	31901	Heart valve replaced
WT_Max_AHA_15	0.186263	0.0140735	1.20474	5.50708e-40	32541	Hypertension
WT_Max_AHA_15	0.18674	0.0140814	1.20531	3.87342e-40	32532	Essential hypertension
WT_Max_AHA_15	0.191216	0.0219743	1.21072	3.26585e-18	32484	Ischemic Heart Disease
WT_Max_AHA_15	0.315622	0.0591571	1.37111	9.53731e-08	30549	Unstable angina (intermediate coronary syndrome)
WT_Max_AHA_15	0.311004	0.0371568	1.36479	5.75945e-17	30989	Myocardial infarction
WT_Max_AHA_15	0.174548	0.030107	1.19071	6.72824e-09	31412	Angina pectoris
WT_Max_AHA_15	0.222469	0.0264818	1.24916	4.43379e-17	31751	Coronary atherosclerosis
WT_Max_AHA_15	0.253618	0.0322286	1.28868	3.56507e-15	31247	Other chronic ischemic heart disease, unspecified
WT_Max_AHA_15	0.393571	0.0820898	1.48226	1.63163e-06	30411	Other acute and subacute forms of ischemic heart disease
WT_Max_AHA_15	0.40429	0.0671553	1.49824	1.74177e-09	30480	Other forms of chronic heart disease
WT_Max_AHA_15	0.366047	0.0651133	1.44202	1.89092e-08	32524	Cardiomegaly
WT_Max_AHA_15	0.352521	0.049509	1.42265	1.07657e-12	30903	Cardiac conduction disorders
WT_Max_AHA_15	0.449906	0.07582	1.56816	2.95873e-09	30668	Bundle branch block
WT_Max_AHA_15	0.468691	0.0801048	1.5979	4.88692e-09	30650	Left bundle branch block
WT_Max_AHA_15	0.594623	0.117263	1.81235	3.96064e-07	30569	Cardiac pacemaker/device in situ
WT_Max_AHA_15	0.646634	0.124819	1.9091	2.21209e-07	30560	Cardiac pacemaker in situ
WT_Max_AHA_15	0.132091	0.0242225	1.14121	4.94596e-08	32305	Cardiac dysrhythmias
WT_Max_AHA_15	0.16112	0.0345791	1.17483	3.17053e-06	31358	Atrial fibrillation and flutter
WT_Max_AHA_15	0.280236	0.0556748	1.32344	4.81745e-07	30824	Other specified cardiac dysrhythmias
WT_Max_AHA_15	0.50752	0.0602469	1.66117	3.6383e-17	32502	Congestive heart failure; nonhypertensive
WT_Max_AHA_15	0.628596	0.0994266	1.87498	2.57852e-10	32336	Congestive heart failure (CHF) NOS
WT_Max_AHA_15	0.467569	0.0690968	1.59611	1.31597e-11	32443	Heart failure NOS
WT_Max_AHA_15	0.346366	0.0707206	1.41392	9.698e-07	32068	Occlusion of cerebral arteries
WT_Max_AHA_15	0.344359	0.0711082	1.41109	1.28059e-06	32066	Cerebral artery occlusion, with cerebral infarction
WT_Max_AHA_15	0.196424	0.0401173	1.21704	9.7689e-07	32502	Chronic airway obstruction
WT_Max_AHA_16	0.131249	0.0287988	1.14025	5.17783e-06	32473	Diabetes mellitus
WT_Max_AHA_16	0.146109	0.0296106	1.15732	8.04173e-07	32401	Type 2 diabetes
WT_Max_AHA_16	0.131568	0.0186549	1.14062	1.75393e-12	32541	Disorders of lipoid metabolism
WT_Max_AHA_16	0.130254	0.0186993	1.13912	3.26811e-12	32525	Hyperlipidemia
WT_Max_AHA_16	0.128963	0.0194104	1.13765	3.05242e-11	32272	Hypercholesterolemia
WT_Max_AHA_16	0.396915	0.0498751	1.48723	1.74586e-15	32251	Heart valve disorders
WT_Max_AHA_16	0.61597	0.0725117	1.85145	1.9833e-17	32031	Nonrheumatic aortic valve disorders
WT_Max_AHA_16	0.163257	0.0140734	1.17734	4.10134e-31	32541	Hypertension
WT_Max_AHA_16	0.163199	0.0140805	1.17727	4.60623e-31	32532	Essential hypertension
WT_Max_AHA_16	0.19403	0.0220114	1.21413	1.19721e-18	32484	Ischemic Heart Disease
WT_Max_AHA_16	0.381903	0.0589677	1.46507	9.38883e-11	30549	Unstable angina (intermediate coronary syndrome)
WT_Max_AHA_16	0.319008	0.0372746	1.37576	1.14536e-17	30989	Myocardial infarction
WT_Max_AHA_16	0.200284	0.0301486	1.22175	3.06899e-11	31412	Angina pectoris
WT_Max_AHA_16	0.207793	0.0265627	1.23096	5.16939e-15	31751	Coronary atherosclerosis
WT_Max_AHA_16	0.274009	0.0322354	1.31523	1.89159e-17	31247	Other chronic ischemic heart disease, unspecified
WT_Max_AHA_16	0.34932	0.06814	1.4181	2.95181e-07	30480	Other forms of chronic heart disease
WT_Max_AHA_16	0.36139	0.0654801	1.43532	3.40777e-08	32524	Cardiomegaly
WT_Max_AHA_16	0.377733	0.0496239	1.45897	2.70081e-14	30903	Cardiac conduction disorders
WT_Max_AHA_16	0.337449	0.0725474	1.40137	3.29637e-06	30691	Atrioventricular [AV] block
WT_Max_AHA_16	0.543884	0.0751483	1.72269	4.57114e-13	30668	Bundle branch block
WT_Max_AHA_16	0.58433	0.0790343	1.79379	1.43152e-13	30650	Left bundle branch block
WT_Max_AHA_16	0.148605	0.0242553	1.16021	8.972e-10	32305	Cardiac dysrhythmias
WT_Max_AHA_16	0.201344	0.0345744	1.22305	5.76284e-09	31358	Atrial fibrillation and flutter
WT_Max_AHA_16	0.275079	0.0558973	1.31663	8.60397e-07	30824	Other specified cardiac dysrhythmias
WT_Max_AHA_16	0.51016	0.0606301	1.66556	3.95231e-17	32502	Congestive heart failure; nonhypertensive
WT_Max_AHA_16	0.620797	0.100566	1.86041	6.69985e-10	32336	Congestive heart failure (CHF) NOS
WT_Max_AHA_16	0.484794	0.0693478	1.62384	2.73404e-12	32443	Heart failure NOS
WT_Max_AHA_16	0.313092	0.0713422	1.36765	1.14086e-05	32068	Occlusion of cerebral arteries
WT_Max_AHA_16	0.303484	0.0717815	1.35457	2.359e-05	32066	Cerebral artery occlusion, with cerebral infarction
WT_Max_AHA_16	0.249021	0.0400978	1.28277	5.28697e-10	32502	Chronic airway obstruction
Ecc_AHA_1	0.15305	0.0288805	1.16538	1.16165e-07	32340	Diabetes mellitus
Ecc_AHA_1	0.150749	0.029717	1.1627	3.91949e-07	32268	Type 2 diabetes
Ecc_AHA_1	0.152375	0.0362048	1.1646	2.56865e-05	31509	Anxiety disorders
Ecc_AHA_1	0.154955	0.0220955	1.16761	2.33312e-12	32351	Ischemic Heart Disease
Ecc_AHA_1	0.261756	0.0378846	1.29921	4.87062e-12	30862	Myocardial infarction
Ecc_AHA_1	0.173039	0.0302253	1.18891	1.0345e-08	31288	Angina pectoris
Ecc_AHA_1	0.167348	0.0267491	1.18217	3.94456e-10	31620	Coronary atherosclerosis
Ecc_AHA_1	0.177496	0.032636	1.19422	5.36819e-08	31118	Other chronic ischemic heart disease, unspecified
Ecc_AHA_1	0.322117	0.0697995	1.38005	3.93307e-06	30354	Other forms of chronic heart disease
Ecc_AHA_1	0.214905	0.02438	1.23974	1.1989e-18	32173	Cardiac dysrhythmias
Ecc_AHA_1	0.420827	0.0349141	1.52322	1.86579e-33	31231	Atrial fibrillation and flutter
Ecc_AHA_1	0.522668	0.0632036	1.68652	1.34421e-16	32368	Congestive heart failure; nonhypertensive
Ecc_AHA_1	0.620798	0.10733	1.86041	7.29446e-09	32205	Congestive heart failure (CHF) NOS
Ecc_AHA_1	0.556466	0.0718738	1.7445	9.76595e-15	32311	Heart failure NOS
Ecc_AHA_1	0.282373	0.0404726	1.32627	3.01758e-12	32368	Chronic airway obstruction
Ecc_AHA_1	0.480664	0.110873	1.61715	1.45573e-05	31829	Emphysema
Ecc_AHA_2	0.0625043	0.0140623	1.0645	8.79705e-06	32407	Hypertension
Ecc_AHA_2	0.0623025	0.0140696	1.06428	9.50381e-06	32398	Essential hypertension
Ecc_AHA_2	0.0944706	0.0221636	1.09908	2.0223e-05	32351	Ischemic Heart Disease
Ecc_AHA_2	0.496212	0.0701682	1.64249	1.5299e-12	30354	Other forms of chronic heart disease
Ecc_AHA_2	0.400677	0.0509592	1.49283	3.7596e-15	30779	Cardiac conduction disorders
Ecc_AHA_2	0.641351	0.0783849	1.89904	2.79015e-16	30548	Bundle branch block
Ecc_AHA_2	0.665834	0.0827262	1.94611	8.3718e-16	30531	Left bundle branch block
Ecc_AHA_2	0.475196	0.0639143	1.60833	1.04648e-13	32368	Congestive heart failure; nonhypertensive
Ecc_AHA_2	0.550459	0.0726437	1.73405	3.52227e-14	32311	Heart failure NOS
Ecc_AHA_2	0.0755298	0.0176327	1.07846	1.83977e-05	32291	Diseases of esophagus
Ecc_AHA_2	0.080779	0.0180399	1.08413	7.54132e-06	32112	Esophagitis, GERD and related diseases
Ecc_AHA_3	0.314952	0.0636818	1.37019	7.58651e-07	31983	Rheumatic disease of the heart valves
Ecc_AHA_3	0.236033	0.0513097	1.26622	4.22177e-06	32119	Heart valve disorders
Ecc_AHA_3	0.376987	0.0728675	1.45789	2.29629e-07	31924	Nonrheumatic mitral valve disorders
Ecc_AHA_3	0.0743622	0.0140292	1.0772	1.1546e-07	32407	Hypertension
Ecc_AHA_3	0.07455	0.0140363	1.0774	1.08898e-07	32398	Essential hypertension
Ecc_AHA_3	0.149425	0.0220785	1.16117	1.30662e-11	32351	Ischemic Heart Disease
Ecc_AHA_3	0.291303	0.0378576	1.33817	1.41807e-14	30862	Myocardial infarction
Ecc_AHA_3	0.166757	0.0267179	1.18147	4.33743e-10	31620	Coronary atherosclerosis
Ecc_AHA_3	0.215093	0.0325982	1.23998	4.15851e-11	31118	Other chronic ischemic heart disease, unspecified
Ecc_AHA_3	0.471599	0.069752	1.60255	1.36971e-11	30354	Other forms of chronic heart disease
Ecc_AHA_3	0.328879	0.0669241	1.38941	8.91394e-07	32390	Cardiomegaly
Ecc_AHA_3	0.345422	0.0508018	1.41259	1.05046e-11	30779	Cardiac conduction disorders
Ecc_AHA_3	0.538988	0.0787286	1.71427	7.58649e-12	30548	Bundle branch block
Ecc_AHA_3	0.594262	0.083179	1.81169	9.04091e-13	30531	Left bundle branch block
Ecc_AHA_3	0.186867	0.0243585	1.20547	1.69914e-14	32173	Cardiac dysrhythmias
Ecc_AHA_3	0.326307	0.0349166	1.38584	9.15955e-21	31231	Atrial fibrillation and flutter
Ecc_AHA_3	0.484953	0.0634836	1.6241	2.18861e-14	32368	Congestive heart failure; nonhypertensive
Ecc_AHA_3	0.54501	0.108045	1.72463	4.55256e-07	32205	Congestive heart failure (CHF) NOS
Ecc_AHA_3	0.52466	0.0722236	1.68988	3.74729e-13	32311	Heart failure NOS
Ecc_AHA_3	0.237373	0.0501313	1.26791	2.19038e-06	32037	Pleurisy; pleural effusion
Ecc_AHA_4	0.160216	0.0221141	1.17376	4.32483e-13	32351	Ischemic Heart Disease
Ecc_AHA_4	0.304503	0.0380411	1.35595	1.19875e-15	30862	Myocardial infarction
Ecc_AHA_4	0.181994	0.0302888	1.19961	1.87094e-09	31288	Angina pectoris
Ecc_AHA_4	0.165347	0.0267688	1.1798	6.53919e-10	31620	Coronary atherosclerosis
Ecc_AHA_4	0.236497	0.0327404	1.2668	5.06996e-13	31118	Other chronic ischemic heart disease, unspecified
Ecc_AHA_4	0.370504	0.070266	1.44847	1.34297e-07	30354	Other forms of chronic heart disease
Ecc_AHA_4	0.258791	0.0510456	1.29536	3.98235e-07	30779	Cardiac conduction disorders
Ecc_AHA_4	0.365352	0.0792096	1.44102	3.97918e-06	30548	Bundle branch block
Ecc_AHA_4	0.41371	0.0837104	1.51242	7.72627e-07	30531	Left bundle branch block
Ecc_AHA_4	0.196304	0.0244227	1.2169	9.14889e-16	32173	Cardiac dysrhythmias
Ecc_AHA_4	0.370164	0.0351369	1.44797	5.9641e-26	31231	Atrial fibrillation and flutter
Ecc_AHA_4	0.567094	0.0639296	1.76314	7.27494e-19	32368	Congestive heart failure; nonhypertensive
Ecc_AHA_4	0.597183	0.108916	1.81699	4.18252e-08	32205	Congestive heart failure (CHF) NOS
Ecc_AHA_4	0.603676	0.0727707	1.82883	1.08044e-16	32311	Heart failure NOS
Ecc_AHA_4	0.137313	0.0299855	1.14719	4.66521e-06	31991	Other disorders of circulatory system
Ecc_AHA_4	0.133313	0.0300491	1.14261	9.14253e-06	31986	Circulatory disease NEC
Ecc_AHA_4	0.225589	0.050294	1.25306	7.2773e-06	32037	Pleurisy; pleural effusion
Ecc_AHA_5	0.418125	0.0706263	1.51911	3.2148e-09	30354	Other forms of chronic heart disease
Ecc_AHA_5	0.275296	0.0514134	1.31692	8.57708e-08	30779	Cardiac conduction disorders
Ecc_AHA_5	0.499225	0.0798365	1.64744	4.02399e-10	30548	Bundle branch block
Ecc_AHA_5	0.576067	0.0843184	1.77903	8.3713e-12	30531	Left bundle branch block
Ecc_AHA_5	0.133506	0.0244388	1.14283	4.68569e-08	32173	Cardiac dysrhythmias
Ecc_AHA_5	0.237603	0.0351587	1.26821	1.39897e-11	31231	Atrial fibrillation and flutter
Ecc_AHA_5	0.495788	0.0641809	1.64179	1.11985e-14	32368	Congestive heart failure; nonhypertensive
Ecc_AHA_5	0.547454	0.109247	1.72884	5.41011e-07	32205	Congestive heart failure (CHF) NOS
Ecc_AHA_5	0.498427	0.0730256	1.64613	8.76936e-12	32311	Heart failure NOS
Ecc_AHA_6	0.143257	0.0289077	1.15403	7.20758e-07	32340	Diabetes mellitus
Ecc_AHA_6	0.148168	0.0297401	1.15971	6.28968e-07	32268	Type 2 diabetes
Ecc_AHA_6	0.307602	0.073164	1.36016	2.61913e-05	31924	Nonrheumatic mitral valve disorders
Ecc_AHA_6	0.0978225	0.0220827	1.10277	9.43074e-06	32351	Ischemic Heart Disease
Ecc_AHA_6	0.186505	0.0380001	1.20503	9.20089e-07	30862	Myocardial infarction
Ecc_AHA_6	0.309058	0.0701958	1.36214	1.06866e-05	30354	Other forms of chronic heart disease
Ecc_AHA_6	0.215627	0.0511249	1.24064	2.46859e-05	30779	Cardiac conduction disorders
Ecc_AHA_6	0.187337	0.0244012	1.20603	1.62365e-14	32173	Cardiac dysrhythmias
Ecc_AHA_6	0.372798	0.0350543	1.45179	2.05133e-26	31231	Atrial fibrillation and flutter
Ecc_AHA_6	0.49242	0.0638379	1.63627	1.22314e-14	32368	Congestive heart failure; nonhypertensive
Ecc_AHA_6	0.552415	0.108791	1.73744	3.8188e-07	32205	Congestive heart failure (CHF) NOS
Ecc_AHA_6	0.482471	0.0726467	1.62007	3.10867e-11	32311	Heart failure NOS
Ecc_AHA_6	0.201856	0.040597	1.22367	6.61971e-07	32368	Chronic airway obstruction
Ecc_AHA_7	0.429465	0.0856996	1.53644	5.40675e-07	31870	Staphylococcus infections
Ecc_AHA_7	0.127809	0.0288662	1.13634	9.52704e-06	32340	Diabetes mellitus
Ecc_AHA_7	0.128739	0.0296958	1.13739	1.45586e-05	32268	Type 2 diabetes
Ecc_AHA_7	0.100943	0.0186943	1.10621	6.6755e-08	32407	Disorders of lipoid metabolism
Ecc_AHA_7	0.101194	0.0187362	1.10649	6.62717e-08	32391	Hyperlipidemia
Ecc_AHA_7	0.104486	0.0194589	1.11014	7.8927e-08	32138	Hypercholesterolemia
Ecc_AHA_7	0.308041	0.0511316	1.36076	1.69652e-09	32119	Heart valve disorders
Ecc_AHA_7	0.355947	0.0726229	1.42753	9.52044e-07	31924	Nonrheumatic mitral valve disorders
Ecc_AHA_7	0.233864	0.022106	1.26347	3.72196e-26	32351	Ischemic Heart Disease
Ecc_AHA_7	0.412464	0.0378434	1.51054	1.16239e-27	30862	Myocardial infarction
Ecc_AHA_7	0.222836	0.0302803	1.24962	1.85144e-13	31288	Angina pectoris
Ecc_AHA_7	0.286796	0.0267493	1.33215	8.05583e-27	31620	Coronary atherosclerosis
Ecc_AHA_7	0.285587	0.0326325	1.33054	2.10311e-18	31118	Other chronic ischemic heart disease, unspecified
Ecc_AHA_7	0.412303	0.0849593	1.51029	1.21641e-06	30286	Other acute and subacute forms of ischemic heart disease
Ecc_AHA_7	0.608608	0.0687921	1.83787	8.98555e-19	30354	Other forms of chronic heart disease
Ecc_AHA_7	0.425926	0.0663752	1.53101	1.39031e-10	32390	Cardiomegaly
Ecc_AHA_7	0.478475	0.0506089	1.61361	3.25017e-21	30779	Cardiac conduction disorders
Ecc_AHA_7	0.846836	0.0764397	2.33226	1.59564e-28	30548	Bundle branch block
Ecc_AHA_7	0.928546	0.0802471	2.53083	5.77526e-31	30531	Left bundle branch block
Ecc_AHA_7	0.235314	0.0243957	1.26531	5.12637e-22	32173	Cardiac dysrhythmias
Ecc_AHA_7	0.44775	0.034839	1.56479	8.38569e-38	31231	Atrial fibrillation and flutter
Ecc_AHA_7	0.303445	0.0647699	1.35452	2.79995e-06	30628	Atrial fibrillation
Ecc_AHA_7	0.687376	0.0623065	1.98849	2.67321e-28	32368	Congestive heart failure; nonhypertensive
Ecc_AHA_7	0.700776	0.10546	2.01532	3.03348e-11	32205	Congestive heart failure (CHF) NOS
Ecc_AHA_7	0.741188	0.0705605	2.09843	8.25375e-26	32311	Heart failure NOS
Ecc_AHA_7	0.19664	0.045343	1.21731	1.44616e-05	31329	Hypotension
Ecc_AHA_7	0.220717	0.0404554	1.24697	4.87456e-08	32368	Chronic airway obstruction
Ecc_AHA_7	0.170452	0.0360554	1.18584	2.27306e-06	32041	Renal failure
Ecc_AHA_8	0.355015	0.0730507	1.4262	1.17478e-06	31924	Nonrheumatic mitral valve disorders
Ecc_AHA_8	0.172088	0.0221164	1.18778	7.19394e-15	32351	Ischemic Heart Disease
Ecc_AHA_8	0.314651	0.0380711	1.36978	1.39904e-16	30862	Myocardial infarction
Ecc_AHA_8	0.149301	0.0302951	1.16102	8.29802e-07	31288	Angina pectoris
Ecc_AHA_8	0.17623	0.0268057	1.19271	4.88618e-11	31620	Coronary atherosclerosis
Ecc_AHA_8	0.250242	0.0327408	1.28434	2.11996e-14	31118	Other chronic ischemic heart disease, unspecified
Ecc_AHA_8	0.540072	0.069952	1.71613	1.15771e-14	30354	Other forms of chronic heart disease
Ecc_AHA_8	0.299056	0.0670382	1.34859	8.15825e-06	32390	Cardiomegaly
Ecc_AHA_8	0.541063	0.0510544	1.71783	3.05134e-26	30779	Cardiac conduction disorders
Ecc_AHA_8	0.972798	0.0784165	2.64534	2.439e-35	30548	Bundle branch block
Ecc_AHA_8	1.06863	0.0827641	2.91139	3.86252e-38	30531	Left bundle branch block
Ecc_AHA_8	0.578647	0.126484	1.78362	4.76502e-06	30449	Cardiac pacemaker/device in situ
Ecc_AHA_8	0.586398	0.136519	1.7975	1.74423e-05	30440	Cardiac pacemaker in situ
Ecc_AHA_8	0.176191	0.0244306	1.19267	5.51735e-13	32173	Cardiac dysrhythmias
Ecc_AHA_8	0.302524	0.0350954	1.35327	6.69247e-18	31231	Atrial fibrillation and flutter
Ecc_AHA_8	0.767268	0.178689	2.15387	1.75581e-05	30417	Cardiac arrest and ventricular fibrillation
Ecc_AHA_8	0.734161	0.0634361	2.08373	5.63206e-31	32368	Congestive heart failure; nonhypertensive
Ecc_AHA_8	0.813027	0.10724	2.25472	3.4191e-14	32205	Congestive heart failure (CHF) NOS
Ecc_AHA_8	0.740086	0.0720533	2.09612	9.48459e-25	32311	Heart failure NOS
Ecc_AHA_9	0.153579	0.0359285	1.166	1.91506e-05	31509	Anxiety disorders
Ecc_AHA_9	0.154722	0.0367874	1.16733	2.60125e-05	31472	Anxiety disorder
Ecc_AHA_9	0.0889582	0.0211589	1.09303	2.61897e-05	32407	Cataract
Ecc_AHA_9	0.311012	0.0718117	1.36481	1.48469e-05	31924	Nonrheumatic mitral valve disorders
Ecc_AHA_9	0.130055	0.0219487	1.13889	3.11472e-09	32351	Ischemic Heart Disease
Ecc_AHA_9	0.298013	0.0372491	1.34718	1.23866e-15	30862	Myocardial infarction
Ecc_AHA_9	0.144854	0.0265492	1.15587	4.86864e-08	31620	Coronary atherosclerosis
Ecc_AHA_9	0.206449	0.0322908	1.2293	1.6222e-10	31118	Other chronic ischemic heart disease, unspecified
Ecc_AHA_9	0.434471	0.0682595	1.54415	1.95301e-10	30354	Other forms of chronic heart disease
Ecc_AHA_9	0.348217	0.0657137	1.41654	1.16442e-07	32390	Cardiomegaly
Ecc_AHA_9	0.352338	0.0500128	1.42239	1.85524e-12	30779	Cardiac conduction disorders
Ecc_AHA_9	0.474193	0.0768261	1.60672	6.73105e-10	30548	Bundle branch block
Ecc_AHA_9	0.519772	0.0809571	1.68164	1.35973e-10	30531	Left bundle branch block
Ecc_AHA_9	0.232358	0.0241135	1.26157	5.63507e-22	32173	Cardiac dysrhythmias
Ecc_AHA_9	0.404087	0.0342551	1.49793	4.07327e-32	31231	Atrial fibrillation and flutter
Ecc_AHA_9	0.611496	0.0615051	1.84319	2.72725e-23	32368	Congestive heart failure; nonhypertensive
Ecc_AHA_9	0.644816	0.10428	1.90564	6.26946e-10	32205	Congestive heart failure (CHF) NOS
Ecc_AHA_9	0.618993	0.0699014	1.85706	8.35136e-19	32311	Heart failure NOS
Ecc_AHA_9	0.248175	0.0400033	1.28168	5.50946e-10	32368	Chronic airway obstruction
Ecc_AHA_9	-0.148207	0.0323909	0.862253	4.74937e-06	29647	Reflux esophagitis
Ecc_AHA_9	-0.0992767	0.0203824	0.905492	1.11201e-06	31924	Diaphragmatic hernia
Ecc_AHA_9	0.170737	0.0357107	1.18618	1.7432e-06	32041	Renal failure
Ecc_AHA_10	0.172282	0.0221238	1.18801	6.85047e-15	32351	Ischemic Heart Disease
Ecc_AHA_10	0.331723	0.0379961	1.39337	2.53669e-18	30862	Myocardial infarction
Ecc_AHA_10	0.173819	0.0302548	1.18984	9.18237e-09	31288	Angina pectoris
Ecc_AHA_10	0.205785	0.0267782	1.22849	1.53252e-14	31620	Coronary atherosclerosis
Ecc_AHA_10	0.248126	0.0327544	1.28162	3.58182e-14	31118	Other chronic ischemic heart disease, unspecified
Ecc_AHA_10	0.41705	0.0702111	1.51748	2.85113e-09	30354	Other forms of chronic heart disease
Ecc_AHA_10	0.303614	0.0671411	1.35475	6.12517e-06	32390	Cardiomegaly
Ecc_AHA_10	0.173422	0.0244115	1.18937	1.21112e-12	32173	Cardiac dysrhythmias
Ecc_AHA_10	0.342375	0.0350249	1.40829	1.43891e-22	31231	Atrial fibrillation and flutter
Ecc_AHA_10	0.557202	0.0637621	1.74578	2.35669e-18	32368	Congestive heart failure; nonhypertensive
Ecc_AHA_10	0.666899	0.108666	1.94819	8.40148e-10	32205	Congestive heart failure (CHF) NOS
Ecc_AHA_10	0.594036	0.0725615	1.81128	2.68601e-16	32311	Heart failure NOS
Ecc_AHA_10	0.187954	0.0406111	1.20678	3.68971e-06	32368	Chronic airway obstruction
Ecc_AHA_11	0.217278	0.0509761	1.24269	2.02283e-05	30779	Cardiac conduction disorders
Ecc_AHA_11	0.303624	0.0637168	1.35476	1.88657e-06	32368	Congestive heart failure; nonhypertensive
Ecc_AHA_11	0.341556	0.0725279	1.40714	2.48558e-06	32311	Heart failure NOS
Ecc_AHA_12	0.384725	0.0696194	1.46921	3.27394e-08	30354	Other forms of chronic heart disease
Ecc_AHA_12	0.271087	0.0508443	1.31139	9.72899e-08	30779	Cardiac conduction disorders
Ecc_AHA_12	0.384195	0.0786153	1.46843	1.02372e-06	30548	Bundle branch block
Ecc_AHA_12	0.431134	0.0829644	1.539	2.02944e-07	30531	Left bundle branch block
Ecc_AHA_12	0.130865	0.0243382	1.13981	7.57595e-08	32173	Cardiac dysrhythmias
Ecc_AHA_12	0.251526	0.0348498	1.28599	5.2981e-13	31231	Atrial fibrillation and flutter
Ecc_AHA_12	0.352	0.063399	1.42191	2.82198e-08	32368	Congestive heart failure; nonhypertensive
Ecc_AHA_12	0.454886	0.107655	1.57599	2.38525e-05	32205	Congestive heart failure (CHF) NOS
Ecc_AHA_12	0.360214	0.0721534	1.43364	5.96518e-07	32311	Heart failure NOS
Ecc_AHA_13	0.349678	0.0640327	1.41861	4.73635e-08	31983	Rheumatic disease of the heart valves
Ecc_AHA_13	0.357875	0.0515694	1.43029	3.93033e-12	32119	Heart valve disorders
Ecc_AHA_13	0.453309	0.0732465	1.57351	6.06221e-10	31924	Nonrheumatic mitral valve disorders
Ecc_AHA_13	0.200332	0.0221929	1.22181	1.76722e-19	32351	Ischemic Heart Disease
Ecc_AHA_13	0.384036	0.0381685	1.4682	8.16736e-24	30862	Myocardial infarction
Ecc_AHA_13	0.152393	0.0304418	1.16462	5.5564e-07	31288	Angina pectoris
Ecc_AHA_13	0.242524	0.0269345	1.27446	2.17203e-19	31620	Coronary atherosclerosis
Ecc_AHA_13	0.267885	0.0328462	1.3072	3.47047e-16	31118	Other chronic ischemic heart disease, unspecified
Ecc_AHA_13	0.753361	0.069424	2.12413	1.95969e-27	30354	Other forms of chronic heart disease
Ecc_AHA_13	0.382639	0.0671534	1.46615	1.2123e-08	32390	Cardiomegaly
Ecc_AHA_13	0.595652	0.0513013	1.81421	3.62945e-31	30779	Cardiac conduction disorders
Ecc_AHA_13	0.355991	0.0756724	1.42759	2.54647e-06	30567	Atrioventricular [AV] block
Ecc_AHA_13	0.963169	0.0779394	2.61998	4.41493e-35	30548	Bundle branch block
Ecc_AHA_13	1.03452	0.0819589	2.81375	1.58922e-36	30531	Left bundle branch block
Ecc_AHA_13	0.577547	0.126941	1.78166	5.37115e-06	30449	Cardiac pacemaker/device in situ
Ecc_AHA_13	0.666635	0.136285	1.94767	1.00084e-06	30440	Cardiac pacemaker in situ
Ecc_AHA_13	0.21725	0.024538	1.24265	8.47356e-19	32173	Cardiac dysrhythmias
Ecc_AHA_13	0.434674	0.0353099	1.54446	7.97614e-35	31231	Atrial fibrillation and flutter
Ecc_AHA_13	0.748792	0.0631294	2.11444	1.88222e-32	32368	Congestive heart failure; nonhypertensive
Ecc_AHA_13	0.707521	0.107099	2.02896	3.94132e-11	32205	Congestive heart failure (CHF) NOS
Ecc_AHA_13	0.790528	0.0715581	2.20456	2.25789e-28	32311	Heart failure NOS
Ecc_AHA_13	0.217052	0.0455926	1.24241	1.92935e-06	31329	Hypotension
Ecc_AHA_13	0.248544	0.0579596	1.28216	1.80098e-05	31139	Hypotension NOS
Ecc_AHA_14	0.276604	0.0567815	1.31864	1.10824e-06	31466	Chemotherapy
Ecc_AHA_14	0.187585	0.0221349	1.20633	2.35836e-17	32351	Ischemic Heart Disease
Ecc_AHA_14	0.379987	0.038129	1.46226	2.15075e-23	30862	Myocardial infarction
Ecc_AHA_14	0.129553	0.0303771	1.13832	2.00054e-05	31288	Angina pectoris
Ecc_AHA_14	0.198005	0.0268402	1.21897	1.61709e-13	31620	Coronary atherosclerosis
Ecc_AHA_14	0.284073	0.0327978	1.32853	4.66234e-18	31118	Other chronic ischemic heart disease, unspecified
Ecc_AHA_14	0.653737	0.0703665	1.92271	1.5363e-20	30354	Other forms of chronic heart disease
Ecc_AHA_14	0.298967	0.0671363	1.34847	8.46237e-06	32390	Cardiomegaly
Ecc_AHA_14	0.479484	0.0512284	1.61524	7.99438e-21	30779	Cardiac conduction disorders
Ecc_AHA_14	0.764122	0.0792967	2.14711	5.6212e-22	30548	Bundle branch block
Ecc_AHA_14	0.833608	0.0837788	2.30161	2.51918e-23	30531	Left bundle branch block
Ecc_AHA_14	0.175582	0.0244056	1.19194	6.27691e-13	32173	Cardiac dysrhythmias
Ecc_AHA_14	0.336516	0.0350989	1.40006	9.01263e-22	31231	Atrial fibrillation and flutter
Ecc_AHA_14	0.727207	0.0637342	2.06929	3.72734e-30	32368	Congestive heart failure; nonhypertensive
Ecc_AHA_14	0.596713	0.108589	1.81614	3.90357e-08	32205	Congestive heart failure (CHF) NOS
Ecc_AHA_14	0.760752	0.0724542	2.13988	8.65989e-26	32311	Heart failure NOS
Ecc_AHA_15	0.0892591	0.0187121	1.09336	1.84119e-06	32407	Disorders of lipoid metabolism
Ecc_AHA_15	0.0872714	0.0187542	1.09119	3.26463e-06	32391	Hyperlipidemia
Ecc_AHA_15	0.0818236	0.0194717	1.08526	2.64353e-05	32138	Hypercholesterolemia
Ecc_AHA_15	0.182095	0.0221575	1.19973	2.06583e-16	32351	Ischemic Heart Disease
Ecc_AHA_15	0.367364	0.0381523	1.44392	6.03838e-22	30862	Myocardial infarction
Ecc_AHA_15	0.168582	0.030349	1.18363	2.77967e-08	31288	Angina pectoris
Ecc_AHA_15	0.20365	0.0268482	1.22587	3.31856e-14	31620	Coronary atherosclerosis
Ecc_AHA_15	0.237557	0.0327926	1.26815	4.34837e-13	31118	Other chronic ischemic heart disease, unspecified
Ecc_AHA_15	0.551743	0.0706147	1.73628	5.56483e-15	30354	Other forms of chronic heart disease
Ecc_AHA_15	0.378298	0.0513766	1.4598	1.79511e-13	30779	Cardiac conduction disorders
Ecc_AHA_15	0.477002	0.0796825	1.61124	2.14693e-09	30548	Bundle branch block
Ecc_AHA_15	0.50132	0.0842267	1.6509	2.64834e-09	30531	Left bundle branch block
Ecc_AHA_15	0.222963	0.0244716	1.24977	8.15417e-20	32173	Cardiac dysrhythmias
Ecc_AHA_15	0.440361	0.0352633	1.55327	8.70357e-36	31231	Atrial fibrillation and flutter
Ecc_AHA_15	0.599635	0.0640855	1.82145	8.21865e-21	32368	Congestive heart failure; nonhypertensive
Ecc_AHA_15	0.472296	0.109141	1.60367	1.50883e-05	32205	Congestive heart failure (CHF) NOS
Ecc_AHA_15	0.672973	0.0729742	1.96006	2.91437e-20	32311	Heart failure NOS
Ecc_AHA_16	0.23602	0.0381303	1.2662	6.02345e-10	30862	Myocardial infarction
Ecc_AHA_16	0.511715	0.0706228	1.66815	4.3007e-13	30354	Other forms of chronic heart disease
Ecc_AHA_16	0.38523	0.0514613	1.46995	7.10996e-14	30779	Cardiac conduction disorders
Ecc_AHA_16	0.324782	0.0755228	1.38373	1.70457e-05	30567	Atrioventricular [AV] block
Ecc_AHA_16	0.550009	0.0799478	1.73327	6.0022e-12	30548	Bundle branch block
Ecc_AHA_16	0.590319	0.0845187	1.80456	2.85918e-12	30531	Left bundle branch block
Ecc_AHA_16	0.134219	0.0244386	1.14364	3.97168e-08	32173	Cardiac dysrhythmias
Ecc_AHA_16	0.270295	0.0351809	1.31035	1.55415e-14	31231	Atrial fibrillation and flutter
Ecc_AHA_16	0.521861	0.0641442	1.68516	4.09374e-16	32368	Congestive heart failure; nonhypertensive
Ecc_AHA_16	0.586948	0.0730096	1.79849	9.03329e-16	32311	Heart failure NOS
Err_AHA_1	-0.215868	0.0290198	0.805841	1.01709e-13	32340	Diabetes mellitus
Err_AHA_1	-0.227118	0.0298631	0.796827	2.84207e-14	32268	Type 2 diabetes
Err_AHA_1	-0.125473	0.0187457	0.882079	2.18012e-11	32407	Disorders of lipoid metabolism
Err_AHA_1	-0.123596	0.0187902	0.883737	4.77813e-11	32391	Hyperlipidemia
Err_AHA_1	-0.119902	0.0195136	0.887007	8.02016e-10	32138	Hypercholesterolemia
Err_AHA_1	-0.129224	0.0221435	0.878777	5.35523e-09	32351	Ischemic Heart Disease
Err_AHA_1	-0.217372	0.0380741	0.80463	1.13515e-08	30862	Myocardial infarction
Err_AHA_1	-0.165402	0.0303232	0.847553	4.90798e-08	31288	Angina pectoris
Err_AHA_1	-0.159273	0.0268056	0.852764	2.81932e-09	31620	Coronary atherosclerosis
Err_AHA_1	-0.187559	0.032775	0.82898	1.04887e-08	31118	Other chronic ischemic heart disease, unspecified
Err_AHA_1	-0.362462	0.0704033	0.695961	2.62776e-07	30354	Other forms of chronic heart disease
Err_AHA_1	-0.122625	0.0244532	0.884596	5.31253e-07	32173	Cardiac dysrhythmias
Err_AHA_1	-0.272125	0.035156	0.761759	9.90409e-15	31231	Atrial fibrillation and flutter
Err_AHA_1	-0.379087	0.0640677	0.684486	3.27925e-09	32368	Congestive heart failure; nonhypertensive
Err_AHA_1	-0.396266	0.0729346	0.672828	5.5364e-08	32311	Heart failure NOS
Err_AHA_1	-0.178438	0.0418807	0.836576	2.03854e-05	32330	Cerebrovascular disease
Err_AHA_1	-0.213985	0.0407265	0.80736	1.48672e-07	32368	Chronic airway obstruction
Err_AHA_1	-0.127966	0.029215	0.879883	1.18596e-05	31513	Peripheral enthesopathies and allied syndromes
Err_AHA_1	-0.185831	0.0364643	0.830414	3.46484e-07	31063	Enthesopathy
Err_AHA_2	-0.299323	0.0517447	0.74132	7.26765e-09	32119	Heart valve disorders
Err_AHA_2	-0.318541	0.0735977	0.727209	1.50374e-05	31924	Nonrheumatic mitral valve disorders
Err_AHA_2	-0.103924	0.014067	0.901294	1.49278e-13	32407	Hypertension
Err_AHA_2	-0.104095	0.0140743	0.90114	1.40256e-13	32398	Essential hypertension
Err_AHA_2	-0.134714	0.0221521	0.873966	1.19202e-09	32351	Ischemic Heart Disease
Err_AHA_2	-0.172468	0.0381523	0.841585	6.16879e-06	30862	Myocardial infarction
Err_AHA_2	-0.125661	0.0268179	0.881914	2.78996e-06	31620	Coronary atherosclerosis
Err_AHA_2	-0.175828	0.0328177	0.838763	8.42867e-08	31118	Other chronic ischemic heart disease, unspecified
Err_AHA_2	-0.521255	0.07074	0.593775	1.72421e-13	30354	Other forms of chronic heart disease
Err_AHA_2	-0.384444	0.0676021	0.680829	1.29397e-08	32390	Cardiomegaly
Err_AHA_2	-0.610606	0.0515597	0.543022	2.34783e-32	30779	Cardiac conduction disorders
Err_AHA_2	-0.503743	0.075399	0.604265	2.37272e-11	30567	Atrioventricular [AV] block
Err_AHA_2	-0.546285	0.091407	0.579097	2.28126e-09	30509	First degree AV block
Err_AHA_2	-0.882171	0.0802982	0.413883	4.45359e-28	30548	Bundle branch block
Err_AHA_2	-0.9411	0.0849679	0.390198	1.64137e-28	30531	Left bundle branch block
Err_AHA_2	-0.179827	0.0351157	0.835415	3.0395e-07	31231	Atrial fibrillation and flutter
Err_AHA_2	-0.498154	0.0642896	0.607651	9.29111e-15	32368	Congestive heart failure; nonhypertensive
Err_AHA_2	-0.482936	0.109373	0.616969	1.0077e-05	32205	Congestive heart failure (CHF) NOS
Err_AHA_2	-0.536922	0.0732047	0.584545	2.22503e-13	32311	Heart failure NOS
Err_AHA_2	-0.243478	0.0545446	0.783897	8.05052e-06	28983	Barrett's esophagus
Err_AHA_2	-0.265949	0.0534983	0.766478	6.65478e-07	31610	Acute renal failure
Err_AHA_2	-0.0937732	0.0221915	0.910489	2.38275e-05	31621	Osteoarthritis; localized
Err_AHA_3	-0.100296	0.0140924	0.90457	1.10275e-12	32407	Hypertension
Err_AHA_3	-0.100145	0.0141001	0.904706	1.2257e-12	32398	Essential hypertension
Err_AHA_3	-0.309294	0.0711482	0.733965	1.37901e-05	30354	Other forms of chronic heart disease
Err_AHA_3	-0.426571	0.0519228	0.652744	2.11317e-16	30779	Cardiac conduction disorders
Err_AHA_3	-0.705796	0.081325	0.493715	4.00264e-18	30548	Bundle branch block
Err_AHA_3	-0.75595	0.0860194	0.469564	1.52053e-18	30531	Left bundle branch block
Err_AHA_3	-0.28407	0.0646146	0.752714	1.10075e-05	32368	Congestive heart failure; nonhypertensive
Err_AHA_3	-0.348286	0.0737388	0.705897	2.32122e-06	32311	Heart failure NOS
Err_AHA_3	-0.0941927	0.0176582	0.910107	9.59523e-08	32291	Diseases of esophagus
Err_AHA_3	-0.0984492	0.0180566	0.906242	4.97341e-08	32112	Esophagitis, GERD and related diseases
Err_AHA_3	-0.26388	0.0550031	0.768065	1.60619e-06	28983	Barrett's esophagus
Err_AHA_3	-0.101978	0.0188749	0.903049	6.55974e-08	32407	Abdominal hernia
Err_AHA_3	-0.117133	0.0203703	0.889467	8.91431e-09	31924	Diaphragmatic hernia
Err_AHA_3	-0.0820409	0.0193124	0.921234	2.15593e-05	32407	Osteoarthrosis
Err_AHA_3	-0.105734	0.0222658	0.899664	2.04712e-06	31621	Osteoarthritis; localized
Err_AHA_4	-0.121365	0.0288062	0.885711	2.51834e-05	32340	Diabetes mellitus
Err_AHA_4	-0.169546	0.0377223	0.844048	6.97039e-06	30862	Myocardial infarction
Err_AHA_4	-0.311657	0.0692677	0.732232	6.81721e-06	30354	Other forms of chronic heart disease
Err_AHA_4	-0.224976	0.0505813	0.798535	8.67486e-06	30779	Cardiac conduction disorders
Err_AHA_4	-0.107231	0.0243021	0.898318	1.02227e-05	32173	Cardiac dysrhythmias
Err_AHA_4	-0.170749	0.034816	0.843033	9.37554e-07	31231	Atrial fibrillation and flutter
Err_AHA_4	-0.442649	0.0629694	0.642332	2.07127e-12	32368	Congestive heart failure; nonhypertensive
Err_AHA_4	-0.46239	0.107158	0.629776	1.59591e-05	32205	Congestive heart failure (CHF) NOS
Err_AHA_4	-0.474333	0.0715636	0.6223	3.39953e-11	32311	Heart failure NOS
Err_AHA_4	-0.459906	0.109555	0.631343	2.69336e-05	31978	Aortic aneurysm
Err_AHA_4	-0.103234	0.017564	0.901916	4.16204e-09	32291	Diseases of esophagus
Err_AHA_4	-0.108876	0.0179628	0.896841	1.35115e-09	32112	Esophagitis, GERD and related diseases
Err_AHA_4	-0.106573	0.0236259	0.898909	6.45676e-06	30544	GERD
Err_AHA_4	-0.143029	0.0319682	0.866729	7.67325e-06	29647	Reflux esophagitis
Err_AHA_4	-0.090851	0.018759	0.913154	1.27849e-06	32407	Abdominal hernia
Err_AHA_4	-0.109842	0.0202224	0.895976	5.58179e-08	31924	Diaphragmatic hernia
Err_AHA_5	-0.0885869	0.0186739	0.915224	2.09657e-06	32407	Disorders of lipoid metabolism
Err_AHA_5	-0.0889528	0.0187194	0.914889	2.01507e-06	32391	Hyperlipidemia
Err_AHA_5	-0.145188	0.0320025	0.86486	5.71223e-06	32253	Other peripheral nerve disorders
Err_AHA_5	-0.323085	0.0632689	0.723913	3.28129e-07	31983	Rheumatic disease of the heart valves
Err_AHA_5	-0.145415	0.0220385	0.864663	4.16061e-11	32351	Ischemic Heart Disease
Err_AHA_5	-0.25184	0.0377057	0.777369	2.40412e-11	30862	Myocardial infarction
Err_AHA_5	-0.169522	0.0300878	0.844068	1.75832e-08	31288	Angina pectoris
Err_AHA_5	-0.155725	0.0266731	0.855795	5.27453e-09	31620	Coronary atherosclerosis
Err_AHA_5	-0.163173	0.0325185	0.849444	5.22542e-07	31118	Other chronic ischemic heart disease, unspecified
Err_AHA_5	-0.131768	0.0243059	0.876544	5.91849e-08	32173	Cardiac dysrhythmias
Err_AHA_5	-0.240184	0.0347385	0.786483	4.71022e-12	31231	Atrial fibrillation and flutter
Err_AHA_5	-0.523806	0.0626224	0.592262	6.03635e-17	32368	Congestive heart failure; nonhypertensive
Err_AHA_5	-0.498847	0.106689	0.607231	2.92928e-06	32205	Congestive heart failure (CHF) NOS
Err_AHA_5	-0.539832	0.0711709	0.582846	3.32451e-14	32311	Heart failure NOS
Err_AHA_5	-0.201611	0.0403553	0.817413	5.85628e-07	32368	Chronic airway obstruction
Err_AHA_6	-0.137815	0.0289046	0.87126	1.86144e-06	32340	Diabetes mellitus
Err_AHA_6	-0.156272	0.0297494	0.855327	1.49689e-07	32268	Type 2 diabetes
Err_AHA_6	-0.100591	0.0187019	0.904303	7.50491e-08	32407	Disorders of lipoid metabolism
Err_AHA_6	-0.101215	0.0187468	0.903739	6.70029e-08	32391	Hyperlipidemia
Err_AHA_6	-0.0958098	0.019461	0.908637	8.51537e-07	32138	Hypercholesterolemia
Err_AHA_6	-0.220923	0.0506336	0.801778	1.2819e-05	32135	Tobacco use disorder
Err_AHA_6	-0.125091	0.0221028	0.882416	1.51794e-08	32351	Ischemic Heart Disease
Err_AHA_6	-0.220046	0.0379092	0.802482	6.45441e-09	30862	Myocardial infarction
Err_AHA_6	-0.175595	0.0302321	0.838957	6.31346e-09	31288	Angina pectoris
Err_AHA_6	-0.177324	0.0267677	0.837509	3.48331e-11	31620	Coronary atherosclerosis
Err_AHA_6	-0.171459	0.0326231	0.842435	1.47418e-07	31118	Other chronic ischemic heart disease, unspecified
Err_AHA_6	-0.124763	0.0243917	0.882706	3.13774e-07	32173	Cardiac dysrhythmias
Err_AHA_6	-0.315629	0.0350344	0.72933	2.07706e-19	31231	Atrial fibrillation and flutter
Err_AHA_6	-0.39579	0.0637756	0.673148	5.43566e-10	32368	Congestive heart failure; nonhypertensive
Err_AHA_6	-0.382736	0.0725772	0.681993	1.33847e-07	32311	Heart failure NOS
Err_AHA_6	-0.805805	0.191825	0.446728	2.66068e-05	31924	Stricture of artery
Err_AHA_6	-0.225433	0.0406076	0.79817	2.83237e-08	32368	Chronic airway obstruction
Err_AHA_7	-0.163343	0.0220389	0.849299	1.24789e-13	32351	Ischemic Heart Disease
Err_AHA_7	-0.340301	0.0376836	0.711556	1.70924e-19	30862	Myocardial infarction
Err_AHA_7	-0.153419	0.0301702	0.85777	3.67383e-07	31288	Angina pectoris
Err_AHA_7	-0.198012	0.0266861	0.82036	1.17083e-13	31620	Coronary atherosclerosis
Err_AHA_7	-0.209854	0.0325334	0.810703	1.11551e-10	31118	Other chronic ischemic heart disease, unspecified
Err_AHA_7	-0.463017	0.0689923	0.629382	1.93111e-11	30354	Other forms of chronic heart disease
Err_AHA_7	-0.309681	0.0664944	0.733681	3.2046e-06	32390	Cardiomegaly
Err_AHA_7	-0.282168	0.0507524	0.754147	2.70221e-08	30779	Cardiac conduction disorders
Err_AHA_7	-0.223621	0.0242982	0.799618	3.47571e-20	32173	Cardiac dysrhythmias
Err_AHA_7	-0.44571	0.0345982	0.640369	5.6491e-38	31231	Atrial fibrillation and flutter
Err_AHA_7	-0.577848	0.0623518	0.561105	1.90471e-20	32368	Congestive heart failure; nonhypertensive
Err_AHA_7	-0.662296	0.10525	0.515666	3.12167e-10	32205	Congestive heart failure (CHF) NOS
Err_AHA_7	-0.595664	0.0708408	0.551196	4.15296e-17	32311	Heart failure NOS
Err_AHA_7	-0.899322	0.197097	0.406845	5.04649e-06	31920	Arterial embolism and thrombosis
Err_AHA_7	-0.179117	0.0403964	0.836008	9.25029e-06	32368	Chronic airway obstruction
Err_AHA_7	1.01667	0.234613	2.76397	1.46828e-05	31675	Portal hypertension
Err_AHA_8	0.0648221	0.0140511	1.06697	3.9631e-06	32407	Hypertension
Err_AHA_8	0.0646233	0.0140588	1.06676	4.29366e-06	32398	Essential hypertension
Err_AHA_8	-0.10979	0.0220441	0.896022	6.34294e-07	32351	Ischemic Heart Disease
Err_AHA_8	-0.163401	0.0378359	0.849251	1.56975e-05	30862	Myocardial infarction
Err_AHA_8	-0.121339	0.0266956	0.885734	5.48596e-06	31620	Coronary atherosclerosis
Err_AHA_8	-0.157466	0.0325838	0.854306	1.34731e-06	31118	Other chronic ischemic heart disease, unspecified
Err_AHA_8	-0.37983	0.0693067	0.683978	4.24319e-08	30354	Other forms of chronic heart disease
Err_AHA_8	-0.422879	0.0503941	0.655158	4.80255e-17	30779	Cardiac conduction disorders
Err_AHA_8	-0.752757	0.0763565	0.471066	6.30108e-23	30548	Bundle branch block
Err_AHA_8	-0.835387	0.080122	0.433707	1.87801e-25	30531	Left bundle branch block
Err_AHA_8	-0.205821	0.0243178	0.813979	2.58801e-17	32173	Cardiac dysrhythmias
Err_AHA_8	-0.383414	0.0346952	0.681531	2.16999e-28	31231	Atrial fibrillation and flutter
Err_AHA_8	-0.298934	0.0644563	0.741609	3.52178e-06	30628	Atrial fibrillation
Err_AHA_8	-0.525175	0.0624146	0.591452	3.95265e-17	32368	Congestive heart failure; nonhypertensive
Err_AHA_8	-0.519548	0.106209	0.594789	9.99367e-07	32205	Congestive heart failure (CHF) NOS
Err_AHA_8	-0.579643	0.0708128	0.560098	2.71019e-16	32311	Heart failure NOS
Err_AHA_9	-0.255724	0.0561645	0.774356	5.28553e-06	31466	Chemotherapy
Err_AHA_9	0.0637163	0.0140749	1.06579	5.98434e-06	32407	Hypertension
Err_AHA_9	0.0630463	0.0140829	1.06508	7.57751e-06	32398	Essential hypertension
Err_AHA_9	-0.148036	0.0220208	0.8624	1.78536e-11	32351	Ischemic Heart Disease
Err_AHA_9	-0.24592	0.0376281	0.781985	6.33822e-11	30862	Myocardial infarction
Err_AHA_9	-0.134149	0.0302017	0.87446	8.92235e-06	31288	Angina pectoris
Err_AHA_9	-0.172721	0.0266352	0.841372	8.89062e-11	31620	Coronary atherosclerosis
Err_AHA_9	-0.233767	0.0324584	0.791547	5.93229e-13	31118	Other chronic ischemic heart disease, unspecified
Err_AHA_9	-0.457691	0.0686264	0.632743	2.57004e-11	30354	Other forms of chronic heart disease
Err_AHA_9	-0.302308	0.0662215	0.73911	4.99227e-06	32390	Cardiomegaly
Err_AHA_9	-0.525192	0.0499322	0.591442	7.129e-26	30779	Cardiac conduction disorders
Err_AHA_9	-0.313349	0.0743262	0.730994	2.48822e-05	30567	Atrioventricular [AV] block
Err_AHA_9	-0.805626	0.0751956	0.446808	8.77475e-27	30548	Bundle branch block
Err_AHA_9	-0.836619	0.0791255	0.433173	3.96215e-26	30531	Left bundle branch block
Err_AHA_9	-0.661777	0.121684	0.515934	5.37359e-08	30449	Cardiac pacemaker/device in situ
Err_AHA_9	-0.7127	0.130514	0.490318	4.74225e-08	30440	Cardiac pacemaker in situ
Err_AHA_9	-0.228465	0.024277	0.795754	4.92537e-21	32173	Cardiac dysrhythmias
Err_AHA_9	-0.404895	0.0345615	0.667047	1.06557e-31	31231	Atrial fibrillation and flutter
Err_AHA_9	-0.604253	0.0616101	0.546482	1.04317e-22	32368	Congestive heart failure; nonhypertensive
Err_AHA_9	-0.596503	0.104796	0.550734	1.25521e-08	32205	Congestive heart failure (CHF) NOS
Err_AHA_9	-0.642088	0.069824	0.526193	3.7221e-20	32311	Heart failure NOS
Err_AHA_10	-0.318011	0.0725619	0.727595	1.17262e-05	31924	Nonrheumatic mitral valve disorders
Err_AHA_10	-0.135666	0.0220327	0.873134	7.39155e-10	32351	Ischemic Heart Disease
Err_AHA_10	-0.325579	0.0376814	0.722109	5.60594e-18	30862	Myocardial infarction
Err_AHA_10	-0.150637	0.0266839	0.86016	1.64948e-08	31620	Coronary atherosclerosis
Err_AHA_10	-0.210743	0.0325497	0.809983	9.51297e-11	31118	Other chronic ischemic heart disease, unspecified
Err_AHA_10	-0.419133	0.0693444	0.657617	1.50135e-09	30354	Other forms of chronic heart disease
Err_AHA_10	-0.266812	0.0507628	0.765817	1.47173e-07	30779	Cardiac conduction disorders
Err_AHA_10	-0.464399	0.0780695	0.628512	2.7054e-09	30548	Bundle branch block
Err_AHA_10	-0.5021	0.0823639	0.605258	1.08671e-09	30531	Left bundle branch block
Err_AHA_10	-0.183389	0.0243002	0.832444	4.45961e-14	32173	Cardiac dysrhythmias
Err_AHA_10	-0.332484	0.0347326	0.71714	1.04184e-21	31231	Atrial fibrillation and flutter
Err_AHA_10	-0.600208	0.0624007	0.548697	6.67214e-22	32368	Congestive heart failure; nonhypertensive
Err_AHA_10	-0.546352	0.106547	0.579058	2.93112e-07	32205	Congestive heart failure (CHF) NOS
Err_AHA_10	-0.665354	0.070801	0.514091	5.58615e-21	32311	Heart failure NOS
Err_AHA_11	-0.238062	0.0564102	0.788154	2.4409e-05	31466	Chemotherapy
Err_AHA_11	-0.127787	0.0220475	0.880041	6.79236e-09	32351	Ischemic Heart Disease
Err_AHA_11	-0.294287	0.0378156	0.745062	7.12905e-15	30862	Myocardial infarction
Err_AHA_11	-0.144375	0.0267021	0.865563	6.41352e-08	31620	Coronary atherosclerosis
Err_AHA_11	-0.180239	0.0326301	0.835071	3.31933e-08	31118	Other chronic ischemic heart disease, unspecified
Err_AHA_11	-0.351884	0.0696157	0.703362	4.31162e-07	30354	Other forms of chronic heart disease
Err_AHA_11	-0.132087	0.0243033	0.876265	5.48166e-08	32173	Cardiac dysrhythmias
Err_AHA_11	-0.262106	0.0347944	0.769429	4.95819e-14	31231	Atrial fibrillation and flutter
Err_AHA_11	-0.496034	0.0628765	0.608941	3.04544e-15	32368	Congestive heart failure; nonhypertensive
Err_AHA_11	-0.576587	0.106611	0.561813	6.36128e-08	32205	Congestive heart failure (CHF) NOS
Err_AHA_11	-0.506411	0.0715313	0.602655	1.44603e-12	32311	Heart failure NOS
Err_AHA_12	-0.269189	0.056516	0.763999	1.90681e-06	31466	Chemotherapy
Err_AHA_12	-0.230675	0.0379057	0.793997	1.16124e-09	30862	Myocardial infarction
Err_AHA_12	-0.388147	0.0695462	0.678313	2.38949e-08	30354	Other forms of chronic heart disease
Err_AHA_12	-0.182048	0.0243626	0.833561	7.87212e-14	32173	Cardiac dysrhythmias
Err_AHA_12	-0.366857	0.0348351	0.692909	6.20083e-26	31231	Atrial fibrillation and flutter
Err_AHA_12	-0.520114	0.0629731	0.594453	1.46519e-16	32368	Congestive heart failure; nonhypertensive
Err_AHA_12	-0.487609	0.107274	0.614093	5.48139e-06	32205	Congestive heart failure (CHF) NOS
Err_AHA_12	-0.577789	0.0714472	0.561138	6.11885e-16	32311	Heart failure NOS
Err_AHA_12	-0.126182	0.0299735	0.881455	2.55636e-05	31991	Other disorders of circulatory system
Err_AHA_13	-0.220763	0.0518778	0.801906	2.08631e-05	32054	Other disorders of eyelids
Err_AHA_13	-0.131626	0.022038	0.876669	2.33396e-09	32351	Ischemic Heart Disease
Err_AHA_13	-0.233405	0.0377897	0.791833	6.55729e-10	30862	Myocardial infarction
Err_AHA_13	-0.129683	0.0302118	0.878374	1.767e-05	31288	Angina pectoris
Err_AHA_13	-0.157636	0.0266838	0.854161	3.472e-09	31620	Coronary atherosclerosis
Err_AHA_13	-0.163225	0.0325878	0.8494	5.47758e-07	31118	Other chronic ischemic heart disease, unspecified
Err_AHA_13	-0.330191	0.0695686	0.718787	2.0721e-06	30354	Other forms of chronic heart disease
Err_AHA_13	-0.245943	0.0507009	0.781967	1.22924e-06	30779	Cardiac conduction disorders
Err_AHA_13	-0.4178	0.0781809	0.658494	9.09086e-08	30548	Bundle branch block
Err_AHA_13	-0.48133	0.0823856	0.617961	5.14516e-09	30531	Left bundle branch block
Err_AHA_13	-0.190237	0.0242915	0.826764	4.82501e-15	32173	Cardiac dysrhythmias
Err_AHA_13	-0.321676	0.034686	0.724933	1.79401e-20	31231	Atrial fibrillation and flutter
Err_AHA_13	-0.485311	0.0627314	0.615506	1.02326e-14	32368	Congestive heart failure; nonhypertensive
Err_AHA_13	-0.532137	0.0712275	0.587348	7.96163e-14	32311	Heart failure NOS
Err_AHA_14	0.070775	0.014048	1.07334	4.70184e-07	32407	Hypertension
Err_AHA_14	0.070282	0.0140558	1.07281	5.72645e-07	32398	Essential hypertension
Err_AHA_14	-0.212142	0.0220402	0.80885	6.25514e-22	32351	Ischemic Heart Disease
Err_AHA_14	-0.361296	0.0377731	0.696773	1.12314e-21	30862	Myocardial infarction
Err_AHA_14	-0.240775	0.0302034	0.786019	1.5643e-15	31288	Angina pectoris
Err_AHA_14	-0.26457	0.0266844	0.767536	3.58982e-23	31620	Coronary atherosclerosis
Err_AHA_14	-0.26788	0.0325726	0.765	1.96669e-16	31118	Other chronic ischemic heart disease, unspecified
Err_AHA_14	-0.52124	0.069189	0.593784	4.93699e-14	30354	Other forms of chronic heart disease
Err_AHA_14	-0.486611	0.0502458	0.614706	3.5049e-22	30779	Cardiac conduction disorders
Err_AHA_14	-0.838708	0.0764923	0.432269	5.65512e-28	30548	Bundle branch block
Err_AHA_14	-0.944021	0.0803904	0.38906	7.67605e-32	30531	Left bundle branch block
Err_AHA_14	-0.603375	0.123561	0.546962	1.04372e-06	30449	Cardiac pacemaker/device in situ
Err_AHA_14	-0.598872	0.133445	0.549431	7.19676e-06	30440	Cardiac pacemaker in situ
Err_AHA_14	-0.226351	0.0243254	0.797438	1.33815e-20	32173	Cardiac dysrhythmias
Err_AHA_14	-0.360266	0.0347104	0.697491	3.08353e-25	31231	Atrial fibrillation and flutter
Err_AHA_14	-0.579518	0.062311	0.560168	1.39901e-20	32368	Congestive heart failure; nonhypertensive
Err_AHA_14	-0.468349	0.106607	0.626035	1.11679e-05	32205	Congestive heart failure (CHF) NOS
Err_AHA_14	-0.629283	0.07077	0.532974	6.00473e-19	32311	Heart failure NOS
Err_AHA_15	-0.292495	0.056501	0.746399	2.25714e-07	31466	Chemotherapy
Err_AHA_15	-0.28168	0.0635245	0.754515	9.24197e-06	31983	Rheumatic disease of the heart valves
Err_AHA_15	-0.356892	0.0727285	0.699848	9.23939e-07	31924	Nonrheumatic mitral valve disorders
Err_AHA_15	-0.144501	0.02206	0.865454	5.74e-11	32351	Ischemic Heart Disease
Err_AHA_15	-0.313658	0.0378262	0.730769	1.11263e-16	30862	Myocardial infarction
Err_AHA_15	-0.162557	0.0267351	0.849968	1.19973e-09	31620	Coronary atherosclerosis
Err_AHA_15	-0.204339	0.0326245	0.815186	3.76747e-10	31118	Other chronic ischemic heart disease, unspecified
Err_AHA_15	-0.539536	0.0695679	0.583019	8.79759e-15	30354	Other forms of chronic heart disease
Err_AHA_15	-0.258251	0.0510443	0.772401	4.20699e-07	30779	Cardiac conduction disorders
Err_AHA_15	-0.36944	0.0790271	0.691121	2.94163e-06	30548	Bundle branch block
Err_AHA_15	-0.427674	0.0833948	0.652024	2.92367e-07	30531	Left bundle branch block
Err_AHA_15	-0.2021	0.0243316	0.817013	9.89056e-17	32173	Cardiac dysrhythmias
Err_AHA_15	-0.370742	0.0348651	0.690222	2.07895e-26	31231	Atrial fibrillation and flutter
Err_AHA_15	-0.616817	0.0628568	0.539659	9.8933e-23	32368	Congestive heart failure; nonhypertensive
Err_AHA_15	-0.562163	0.107164	0.569975	1.55603e-07	32205	Congestive heart failure (CHF) NOS
Err_AHA_15	-0.683252	0.0713683	0.504972	1.03241e-21	32311	Heart failure NOS
Err_AHA_16	-0.29388	0.0566837	0.745366	2.16513e-07	31466	Chemotherapy
Err_AHA_16	-0.0932502	0.0220747	0.910966	2.39691e-05	32351	Ischemic Heart Disease
Err_AHA_16	-0.252288	0.0380054	0.777021	3.17485e-11	30862	Myocardial infarction
Err_AHA_16	-0.470854	0.0700077	0.624469	1.74698e-11	30354	Other forms of chronic heart disease
Err_AHA_16	-0.354475	0.0837117	0.701542	2.29087e-05	30531	Left bundle branch block
Err_AHA_16	-0.15991	0.0243666	0.852221	5.28531e-11	32173	Cardiac dysrhythmias
Err_AHA_16	-0.304858	0.0349654	0.737228	2.81078e-18	31231	Atrial fibrillation and flutter
Err_AHA_16	-0.515827	0.0634864	0.597007	4.47349e-16	32368	Congestive heart failure; nonhypertensive
Err_AHA_16	-0.500266	0.1081	0.606369	3.69551e-06	32205	Congestive heart failure (CHF) NOS
Err_AHA_16	-0.547106	0.0722276	0.578622	3.59809e-14	32311	Heart failure NOS
LVEDV	-0.336067	0.0281519	0.714575	7.53253e-33	32352	Diabetes mellitus
LVEDV	-0.34368	0.0818101	0.709156	2.65795e-05	31246	Type 1 diabetes
LVEDV	-0.344942	0.0289218	0.708261	8.59031e-33	32280	Type 2 diabetes
LVEDV	0.126935	0.0300723	1.13534	2.43228e-05	32419	Overweight, obesity and other hyperalimentation
LVEDV	0.129255	0.0301867	1.13798	1.8534e-05	32410	Obesity
LVEDV	0.463193	0.0636452	1.58914	3.3947e-13	31995	Rheumatic disease of the heart valves
LVEDV	0.477703	0.0512797	1.61237	1.2123e-20	32131	Heart valve disorders
LVEDV	0.603651	0.0721281	1.82878	5.80346e-17	31936	Nonrheumatic mitral valve disorders
LVEDV	0.424833	0.077732	1.52933	4.61995e-08	31915	Nonrheumatic aortic valve disorders
LVEDV	0.143807	0.0222569	1.15466	1.03855e-10	32363	Ischemic Heart Disease
LVEDV	0.382154	0.0383507	1.46544	2.17499e-23	30874	Myocardial infarction
LVEDV	0.172972	0.0270472	1.18883	1.60329e-10	31632	Coronary atherosclerosis
LVEDV	0.24932	0.0331486	1.28315	5.42458e-14	31130	Other chronic ischemic heart disease, unspecified
LVEDV	0.701753	0.0686807	2.01729	1.65335e-24	30366	Other forms of chronic heart disease
LVEDV	0.54866	0.0657888	1.73093	7.44752e-17	32402	Cardiomegaly
LVEDV	0.546936	0.0505308	1.72795	2.6549e-27	30791	Cardiac conduction disorders
LVEDV	0.466944	0.0747797	1.59511	4.25807e-10	30579	Atrioventricular [AV] block
LVEDV	0.463666	0.0906043	1.58989	3.09652e-07	30521	First degree AV block
LVEDV	0.772386	0.0751197	2.16492	8.48887e-25	30560	Bundle branch block
LVEDV	0.803658	0.0798354	2.2337	7.77407e-24	30543	Left bundle branch block
LVEDV	0.573241	0.124327	1.77401	4.01211e-06	30461	Cardiac pacemaker/device in situ
LVEDV	0.714866	0.130402	2.04391	4.20544e-08	30452	Cardiac pacemaker in situ
LVEDV	0.205761	0.0246186	1.22846	6.38105e-17	32185	Cardiac dysrhythmias
LVEDV	0.617247	0.138334	1.85382	8.11924e-06	30448	Paroxysmal ventricular tachycardia
LVEDV	0.209017	0.035326	1.23247	3.28249e-09	31243	Atrial fibrillation and flutter
LVEDV	0.65302	0.140576	1.92133	3.39571e-06	30447	Atrial flutter
LVEDV	0.532156	0.0568579	1.7026	8.01846e-21	30714	Other specified cardiac dysrhythmias
LVEDV	0.827855	0.166167	2.2884	6.29066e-07	30429	Cardiac arrest and ventricular fibrillation
LVEDV	0.538259	0.115518	1.71302	3.16916e-06	30473	Premature beats
LVEDV	0.600313	0.0620649	1.82269	3.95244e-22	32380	Congestive heart failure; nonhypertensive
LVEDV	0.692246	0.0696367	1.9982	2.76537e-23	32323	Heart failure NOS
LVEDV	0.197634	0.0331098	1.21852	2.38669e-09	30983	Varicose veins
LVEDV	0.211489	0.033721	1.23552	3.57066e-10	30948	Varicose veins of lower extremity
LVEDV	-0.176018	0.041022	0.838603	1.78009e-05	32376	Urinary calculus
LVEDV	0.108603	0.019349	1.11472	1.9903e-08	32419	Osteoarthrosis
LVEDV	0.123771	0.0222789	1.13176	2.768e-08	31633	Osteoarthritis; localized
LVEDV	0.19088	0.0281429	1.21031	1.18105e-11	32388	Internal derangement of knee
LVESV	0.437923	0.103285	1.54949	2.23564e-05	32225	Infection/inflammation of internal prosthetic device; implant; and graft
LVESV	0.241102	0.0563667	1.27265	1.89101e-05	31478	Chemotherapy
LVESV	-0.186509	0.0288291	0.829851	9.83565e-11	32352	Diabetes mellitus
LVESV	-0.198622	0.0296515	0.81986	2.10502e-11	32280	Type 2 diabetes
LVESV	0.812395	0.154952	2.2533	1.58077e-07	32250	Disorders of magnesium metabolism
LVESV	0.129543	0.0298401	1.13831	1.41676e-05	32419	Overweight, obesity and other hyperalimentation
LVESV	0.132011	0.0299483	1.14112	1.0434e-05	32410	Obesity
LVESV	0.147661	0.0347879	1.15912	2.18963e-05	31707	Other anemias
LVESV	0.522913	0.0611235	1.68693	1.17852e-17	31995	Rheumatic disease of the heart valves
LVESV	0.610552	0.126489	1.84145	1.3867e-06	31803	Mitral valve stenosis and aortic valve stenosis
LVESV	0.486053	0.0496931	1.62589	1.35747e-22	32131	Heart valve disorders
LVESV	0.673176	0.0681936	1.96045	5.53032e-23	31936	Nonrheumatic mitral valve disorders
LVESV	0.354392	0.076393	1.42531	3.49988e-06	31915	Nonrheumatic aortic valve disorders
LVESV	0.24337	0.0220817	1.27554	3.01578e-28	32363	Ischemic Heart Disease
LVESV	0.53896	0.0371588	1.71422	1.13879e-47	30874	Myocardial infarction
LVESV	0.164152	0.0305445	1.17839	7.6933e-08	31300	Angina pectoris
LVESV	0.279958	0.0267762	1.32307	1.38274e-25	31632	Coronary atherosclerosis
LVESV	0.351714	0.0326246	1.4215	4.24917e-27	31130	Other chronic ischemic heart disease, unspecified
LVESV	0.42039	0.0855276	1.52256	8.86668e-07	30298	Other acute and subacute forms of ischemic heart disease
LVESV	0.88869	0.0638951	2.43194	5.61965e-44	30366	Other forms of chronic heart disease
LVESV	0.621269	0.0625556	1.86129	3.03725e-23	32402	Cardiomegaly
LVESV	0.693437	0.0478368	2.00058	1.2864e-47	30791	Cardiac conduction disorders
LVESV	0.531253	0.0722581	1.70106	1.95027e-13	30579	Atrioventricular [AV] block
LVESV	0.470371	0.0884682	1.60059	1.0559e-07	30521	First degree AV block
LVESV	0.788392	0.168596	2.19986	2.92219e-06	30427	Atrioventricular block, complete
LVESV	1.00655	0.0681066	2.73614	1.99998e-49	30560	Bundle branch block
LVESV	1.07423	0.0714364	2.92775	4.16186e-51	30543	Left bundle branch block
LVESV	0.643441	0.118577	1.90302	5.75219e-08	30461	Cardiac pacemaker/device in situ
LVESV	0.720374	0.125203	2.0552	8.73293e-09	30452	Cardiac pacemaker in situ
LVESV	0.274841	0.0243625	1.31632	1.62315e-29	32185	Cardiac dysrhythmias
LVESV	0.666474	0.132316	1.94736	4.72945e-07	30448	Paroxysmal ventricular tachycardia
LVESV	0.386828	0.0346561	1.4723	6.2638e-29	31243	Atrial fibrillation and flutter
LVESV	0.273315	0.0647935	1.31431	2.46205e-05	30640	Atrial fibrillation
LVESV	0.764269	0.131196	2.14742	5.6983e-09	30447	Atrial flutter
LVESV	0.446322	0.056083	1.56255	1.74496e-15	30714	Other specified cardiac dysrhythmias
LVESV	0.955546	0.152338	2.60009	3.55177e-10	30429	Cardiac arrest and ventricular fibrillation
LVESV	0.887189	0.176029	2.42829	4.65472e-07	30423	Ventricular fibrillation and flutter
LVESV	0.636044	0.109676	1.88899	6.65931e-09	30473	Premature beats
LVESV	0.906101	0.0563993	2.47465	4.42941e-58	32380	Congestive heart failure; nonhypertensive
LVESV	0.829165	0.0961109	2.29141	6.2889e-18	32217	Congestive heart failure (CHF) NOS
LVESV	0.96188	0.0629487	2.61661	1.03346e-52	32323	Heart failure NOS
LVESV	0.451967	0.107197	1.5714	2.48429e-05	31990	Aortic aneurysm
LVESV	0.15848	0.0327936	1.17173	1.3473e-06	30983	Varicose veins
LVESV	0.16772	0.0333788	1.18261	5.04067e-07	30948	Varicose veins of lower extremity
LVESV	0.096127	0.0192349	1.1009	5.80712e-07	32419	Osteoarthrosis
LVESV	0.109319	0.0221433	1.11552	7.93711e-07	31633	Osteoarthritis; localized
LVESV	0.171092	0.0278449	1.1866	8.02382e-10	32388	Internal derangement of knee
LVSV	-0.375707	0.027517	0.686804	1.92125e-42	32352	Diabetes mellitus
LVSV	-0.365876	0.0794839	0.693589	4.16161e-06	31246	Type 1 diabetes
LVSV	-0.37952	0.0282628	0.68419	4.13128e-41	32280	Type 2 diabetes
LVSV	-0.109282	0.0184983	0.896477	3.46949e-09	32419	Disorders of lipoid metabolism
LVSV	-0.109383	0.0185372	0.896387	3.61895e-09	32403	Hyperlipidemia
LVSV	-0.10522	0.019253	0.900126	4.62581e-08	32150	Hypercholesterolemia
LVSV	-0.146917	0.0301444	0.863365	1.09479e-06	31841	Mood disorders
LVSV	-0.144514	0.0305656	0.865443	2.26747e-06	31810	Depression
LVSV	-0.145885	0.0306143	0.864258	1.88623e-06	31806	Major depressive disorder
LVSV	0.223276	0.0526457	1.25017	2.22422e-05	32131	Heart valve disorders
LVSV	0.412931	0.0590289	1.51124	2.64498e-12	30714	Other specified cardiac dysrhythmias
LVSV	0.146522	0.0333528	1.1578	1.11745e-05	30983	Varicose veins
LVSV	0.158927	0.0340081	1.17225	2.96519e-06	30948	Varicose veins of lower extremity
LVSV	-0.234266	0.0392236	0.791152	2.33537e-09	32380	Chronic airway obstruction
LVSV	-0.0745073	0.0174553	0.928201	1.96824e-05	32303	Diseases of esophagus
LVSV	-0.238785	0.0547078	0.787585	1.27282e-05	32167	Gastric ulcer
LVSV	0.0827856	0.0194108	1.08631	1.99964e-05	32419	Osteoarthrosis
LVSV	0.137748	0.0283648	1.14769	1.19596e-06	32388	Internal derangement of knee
LVEF	-0.199651	0.0466832	0.819017	1.89676e-05	32217	Bacterial infection NOS
LVEF	-0.367636	0.0568994	0.692369	1.03906e-10	31478	Chemotherapy
LVEF	-0.081958	0.0186991	0.921311	1.17058e-05	32419	Disorders of lipoid metabolism
LVEF	-0.0813357	0.018743	0.921884	1.42797e-05	32403	Hyperlipidemia
LVEF	-0.781551	0.176839	0.457695	9.89004e-06	32250	Disorders of magnesium metabolism
LVEF	-0.415003	0.093863	0.660338	9.80756e-06	32017	Hypopotassemia
LVEF	-0.375795	0.0641096	0.686743	4.57995e-09	31995	Rheumatic disease of the heart valves
LVEF	-0.288525	0.0515889	0.749368	2.23457e-08	32131	Heart valve disorders
LVEF	-0.472922	0.0734013	0.623178	1.17155e-10	31936	Nonrheumatic mitral valve disorders
LVEF	-0.241492	0.0222152	0.785455	1.59155e-27	32363	Ischemic Heart Disease
LVEF	-0.487717	0.0384386	0.614026	6.87316e-37	30874	Myocardial infarction
LVEF	-0.207084	0.0305609	0.812952	1.23456e-11	31300	Angina pectoris
LVEF	-0.271666	0.0269761	0.762109	7.45042e-24	31632	Coronary atherosclerosis
LVEF	-0.307317	0.0329559	0.735417	1.10874e-20	31130	Other chronic ischemic heart disease, unspecified
LVEF	-0.40859	0.0868239	0.664587	2.52671e-06	30298	Other acute and subacute forms of ischemic heart disease
LVEF	-0.775235	0.0705107	0.460595	4.0577e-28	30366	Other forms of chronic heart disease
LVEF	-0.46812	0.0671724	0.626178	3.1936e-12	32402	Cardiomegaly
LVEF	-0.59086	0.0515338	0.553851	1.96644e-30	30791	Cardiac conduction disorders
LVEF	-0.389947	0.0757921	0.677093	2.67588e-07	30579	Atrioventricular [AV] block
LVEF	-0.988687	0.0790951	0.372065	7.46645e-36	30560	Bundle branch block
LVEF	-1.0915	0.0835061	0.335711	4.82574e-39	30543	Left bundle branch block
LVEF	-0.213615	0.0245018	0.807659	2.82294e-18	32185	Cardiac dysrhythmias
LVEF	-0.389943	0.0353088	0.677095	2.34884e-28	31243	Atrial fibrillation and flutter
LVEF	-0.819824	0.180102	0.440509	5.31356e-06	30429	Cardiac arrest and ventricular fibrillation
LVEF	-0.973718	0.0637985	0.377676	1.36168e-52	32380	Congestive heart failure; nonhypertensive
LVEF	-0.98863	0.107147	0.372086	2.78744e-20	32217	Congestive heart failure (CHF) NOS
LVEF	-0.99382	0.0722349	0.37016	4.54914e-43	32323	Heart failure NOS
LVEF	-0.136308	0.0300078	0.872574	5.56108e-06	32003	Other disorders of circulatory system
LVEF	-0.134954	0.0300689	0.873756	7.18407e-06	31998	Circulatory disease NEC
LVEF	-0.182496	0.0406378	0.833188	7.09561e-06	32380	Chronic airway obstruction
LVCO	-0.0937682	0.0186637	0.910494	5.05833e-07	32419	Disorders of lipoid metabolism
LVCO	-0.0944588	0.0187056	0.909865	4.42339e-07	32403	Hyperlipidemia
LVCO	-0.0933508	0.019421	0.910874	1.53453e-06	32150	Hypercholesterolemia
LVCO	0.0828762	0.0140169	1.08641	3.36754e-09	32419	Hypertension
LVCO	0.082624	0.0140247	1.08613	3.83126e-09	32410	Essential hypertension
LVCO	-0.209527	0.022065	0.810967	2.18263e-21	32363	Ischemic Heart Disease
LVCO	-0.267235	0.037716	0.765493	1.38598e-12	30874	Myocardial infarction
LVCO	-0.22474	0.0301251	0.798724	8.6372e-14	31300	Angina pectoris
LVCO	-0.258953	0.0266431	0.77186	2.49463e-22	31632	Coronary atherosclerosis
LVCO	-0.218185	0.0325171	0.803977	1.94806e-11	31130	Other chronic ischemic heart disease, unspecified
LVCO	-0.356515	0.0840178	0.700112	2.20228e-05	30298	Other acute and subacute forms of ischemic heart disease
LVCO	-0.171376	0.034787	0.842504	8.37369e-07	31243	Atrial fibrillation and flutter
LVCO	-0.237549	0.0564728	0.788558	2.59425e-05	30714	Other specified cardiac dysrhythmias
LVM	0.0874024	0.0186533	1.09134	2.79094e-06	32419	Disorders of lipoid metabolism
LVM	0.0885576	0.0186966	1.0926	2.17367e-06	32403	Hyperlipidemia
LVM	0.0865713	0.0194231	1.09043	8.30678e-06	32150	Hypercholesterolemia
LVM	0.676674	0.143666	1.96732	2.47666e-06	31938	Fluid overload
LVM	0.136148	0.0297074	1.14585	4.58434e-06	32419	Overweight, obesity and other hyperalimentation
LVM	0.13688	0.0298166	1.14669	4.41702e-06	32410	Obesity
LVM	0.160002	0.0345651	1.17351	3.67403e-06	31707	Other anemias
LVM	0.483238	0.0600501	1.62132	8.46718e-16	31995	Rheumatic disease of the heart valves
LVM	0.710512	0.119672	2.03503	2.90004e-09	31803	Mitral valve stenosis and aortic valve stenosis
LVM	0.659153	0.0470749	1.93315	1.51084e-44	32131	Heart valve disorders
LVM	0.494484	0.0694492	1.63965	1.07867e-12	31936	Nonrheumatic mitral valve disorders
LVM	0.934225	0.0653762	2.54524	2.52616e-46	31915	Nonrheumatic aortic valve disorders
LVM	0.925437	0.131674	2.52297	2.09185e-12	31786	Heart valve replaced
LVM	0.414065	0.0843032	1.51295	9.03302e-07	31880	Abnormal heart sounds
LVM	0.231905	0.0141442	1.261	2.05082e-60	32419	Hypertension
LVM	0.232292	0.0141528	1.26149	1.54105e-60	32410	Essential hypertension
LVM	0.206882	0.0219622	1.22984	4.51564e-21	32363	Ischemic Heart Disease
LVM	0.363596	0.0589843	1.43849	7.07978e-10	30438	Unstable angina (intermediate coronary syndrome)
LVM	0.403591	0.0369722	1.49719	9.66024e-28	30874	Myocardial infarction
LVM	0.162332	0.03026	1.17625	8.11433e-08	31300	Angina pectoris
LVM	0.262579	0.0264218	1.30028	2.84521e-23	31632	Coronary atherosclerosis
LVM	0.295371	0.0322591	1.34362	5.3754e-20	31130	Other chronic ischemic heart disease, unspecified
LVM	0.376202	0.0835277	1.45674	6.6712e-06	30298	Other acute and subacute forms of ischemic heart disease
LVM	0.614228	0.0639651	1.84823	7.79932e-22	30366	Other forms of chronic heart disease
LVM	0.722445	0.0584389	2.05946	4.17523e-35	32402	Cardiomegaly
LVM	0.389202	0.0809227	1.4758	1.51263e-06	32419	Carditis
LVM	0.76346	0.150997	2.14569	4.2783e-07	32310	Endocarditis
LVM	0.620088	0.0464602	1.85909	1.23891e-40	30791	Cardiac conduction disorders
LVM	0.572955	0.0682915	1.7735	4.86832e-17	30579	Atrioventricular [AV] block
LVM	0.548832	0.0830528	1.73123	3.88945e-11	30521	First degree AV block
LVM	0.69394	0.165368	2.00159	2.71269e-05	30427	Atrioventricular block, complete
LVM	0.802864	0.0667303	2.23192	2.42779e-33	30560	Bundle branch block
LVM	0.834305	0.0701065	2.30321	1.17599e-32	30543	Left bundle branch block
LVM	0.787091	0.104107	2.197	4.0174e-14	30461	Cardiac pacemaker/device in situ
LVM	0.879145	0.107533	2.40884	2.94527e-16	30452	Cardiac pacemaker in situ
LVM	0.181739	0.0242328	1.1993	6.39432e-14	32185	Cardiac dysrhythmias
LVM	0.190368	0.034683	1.2097	4.04647e-08	31243	Atrial fibrillation and flutter
LVM	0.436623	0.0546142	1.54747	1.29901e-15	30714	Other specified cardiac dysrhythmias
LVM	0.866677	0.147664	2.37899	4.3773e-09	30429	Cardiac arrest and ventricular fibrillation
LVM	0.766847	0.173075	2.15297	9.39234e-06	30423	Ventricular fibrillation and flutter
LVM	0.63347	0.0569113	1.88414	8.8792e-29	32380	Congestive heart failure; nonhypertensive
LVM	0.713426	0.0926973	2.04097	1.40063e-14	32217	Congestive heart failure (CHF) NOS
LVM	0.649132	0.0643317	1.91388	6.09259e-24	32323	Heart failure NOS
LVM	0.183086	0.041286	1.20092	9.22558e-06	32342	Cerebrovascular disease
LVM	0.234457	0.0522805	1.26422	7.3052e-06	31622	Acute renal failure
LVM	0.130577	0.0191786	1.13949	9.86483e-12	32419	Osteoarthrosis
LVM	0.13937	0.0220061	1.14955	2.40084e-10	31633	Osteoarthritis; localized
LVM	0.154993	0.0308742	1.16765	5.16332e-07	30514	Osteoarthrosis NOS
LVM	1.14203	0.181015	3.13311	2.80795e-10	32365	Valvular heart disease/ heart chambers
LVM	0.187726	0.027654	1.2065	1.13396e-11	32388	Internal derangement of knee
WT_Global	0.104747	0.021312	1.11043	8.88037e-07	32318	Benign neoplasm of colon
WT_Global	0.253316	0.0285987	1.28829	8.17592e-19	32353	Diabetes mellitus
WT_Global	0.259502	0.0294087	1.29628	1.1046e-18	32281	Type 2 diabetes
WT_Global	0.499384	0.113514	1.64771	1.08583e-05	31176	Type 2 diabetes with ophthalmic manifestations
WT_Global	0.169075	0.0186568	1.18421	1.27591e-19	32420	Disorders of lipoid metabolism
WT_Global	0.17137	0.0187024	1.18693	5.04949e-20	32404	Hyperlipidemia
WT_Global	0.173354	0.0194275	1.18929	4.5321e-19	32151	Hypercholesterolemia
WT_Global	0.2735	0.0558917	1.31456	9.91149e-07	32420	Gout and other crystal arthropathies
WT_Global	0.300695	0.0583542	1.3508	2.56441e-07	32392	Gout
WT_Global	0.684375	0.151216	1.98253	6.01621e-06	31939	Fluid overload
WT_Global	0.134511	0.0305857	1.14398	1.09333e-05	31842	Mood disorders
WT_Global	0.134716	0.0310121	1.14421	1.39928e-05	31811	Depression
WT_Global	0.135372	0.031068	1.14496	1.31678e-05	31807	Major depressive disorder
WT_Global	0.296796	0.0630637	1.34554	2.52261e-06	31996	Rheumatic disease of the heart valves
WT_Global	0.535144	0.0490356	1.70769	9.9496e-28	32132	Heart valve disorders
WT_Global	0.919515	0.0683677	2.50807	3.09699e-41	31916	Nonrheumatic aortic valve disorders
WT_Global	0.985842	0.136445	2.68007	5.00441e-13	31787	Heart valve replaced
WT_Global	0.260635	0.0141966	1.29775	2.79885e-75	32420	Hypertension
WT_Global	0.260534	0.0142057	1.29762	3.95688e-75	32411	Essential hypertension
WT_Global	0.169406	0.0220354	1.1846	1.49588e-14	32364	Ischemic Heart Disease
WT_Global	0.370442	0.0593523	1.44837	4.33677e-10	30439	Unstable angina (intermediate coronary syndrome)
WT_Global	0.239062	0.037806	1.27006	2.55893e-10	30875	Myocardial infarction
WT_Global	0.196991	0.0302346	1.21773	7.24919e-11	31301	Angina pectoris
WT_Global	0.215782	0.0266256	1.24083	5.30501e-16	31633	Coronary atherosclerosis
WT_Global	0.208823	0.0325903	1.23223	1.479e-10	31131	Other chronic ischemic heart disease, unspecified
WT_Global	0.567074	0.0629706	1.7631	2.14924e-19	32403	Cardiomegaly
WT_Global	0.361973	0.0496226	1.43616	2.99722e-13	30792	Cardiac conduction disorders
WT_Global	0.36437	0.0728491	1.43961	5.68236e-07	30580	Atrioventricular [AV] block
WT_Global	0.464145	0.0755269	1.59065	7.97499e-10	30561	Bundle branch block
WT_Global	0.491701	0.0793346	1.6351	5.72536e-10	30544	Left bundle branch block
WT_Global	0.632484	0.116502	1.88228	5.66831e-08	30462	Cardiac pacemaker/device in situ
WT_Global	0.704462	0.123294	2.02276	1.10557e-08	30453	Cardiac pacemaker in situ
WT_Global	0.119219	0.0243072	1.12662	9.35839e-07	32186	Cardiac dysrhythmias
WT_Global	0.181283	0.0346832	1.19875	1.72444e-07	31244	Atrial fibrillation and flutter
WT_Global	0.444572	0.0611445	1.55982	3.57269e-13	32381	Congestive heart failure; nonhypertensive
WT_Global	0.680193	0.0990023	1.97426	6.39891e-12	32218	Congestive heart failure (CHF) NOS
WT_Global	0.375349	0.0704228	1.4555	9.82489e-08	32324	Heart failure NOS
WT_Global	0.303066	0.0398748	1.354	2.95127e-14	32381	Chronic airway obstruction
WT_Global	0.198103	0.0467025	1.21909	2.21728e-05	32192	Shortness of breath
WT_Global	-0.189732	0.0450652	0.827181	2.55182e-05	32420	Obstetrical/birth trauma
WT_Global	1.20405	0.204253	3.33359	3.74926e-09	32366	Valvular heart disease/ heart chambers
WT_Global	0.520125	0.108577	1.68224	1.66483e-06	32420	Injuries to the nervous system
WT_Max_Global	0.0951405	0.0210333	1.09981	6.08734e-06	32399	Benign neoplasm of colon
WT_Max_Global	0.222685	0.0279114	1.24943	1.48369e-15	32432	Diabetes mellitus
WT_Max_Global	0.346244	0.0786199	1.41375	1.06262e-05	31323	Type 1 diabetes
WT_Max_Global	0.222625	0.0287077	1.24935	8.84135e-15	32360	Type 2 diabetes
WT_Max_Global	0.157739	0.0183318	1.17086	7.65634e-18	32500	Disorders of lipoid metabolism
WT_Max_Global	0.157795	0.0183726	1.17093	8.80254e-18	32484	Hyperlipidemia
WT_Max_Global	0.160282	0.0190738	1.17384	4.34185e-17	32231	Hypercholesterolemia
WT_Max_Global	0.187352	0.0442575	1.20605	2.30361e-05	32465	Disorders of fluid, electrolyte, and acid-base balance
WT_Max_Global	0.235543	0.0527099	1.2656	7.87099e-06	32313	Electrolyte imbalance
WT_Max_Global	0.776168	0.178805	2.17313	1.4193e-05	32228	Alzheimer's disease
WT_Max_Global	0.15602	0.0299617	1.16885	1.91592e-07	31921	Mood disorders
WT_Max_Global	0.499559	0.112251	1.64799	8.57143e-06	30881	Bipolar
WT_Max_Global	0.150164	0.0304024	1.16202	7.8439e-07	31890	Depression
WT_Max_Global	0.152382	0.0304453	1.16461	5.58289e-07	31886	Major depressive disorder
WT_Max_Global	0.260525	0.05792	1.29761	6.85908e-06	32104	Alcohol-related disorders
WT_Max_Global	0.282125	0.0671707	1.32594	2.66779e-05	32031	Alcoholism
WT_Max_Global	0.262019	0.0605904	1.29955	1.52926e-05	32072	Rheumatic disease of the heart valves
WT_Max_Global	0.473873	0.0463334	1.6062	1.49391e-24	32210	Heart valve disorders
WT_Max_Global	0.317011	0.0683486	1.37302	3.51553e-06	32013	Nonrheumatic mitral valve disorders
WT_Max_Global	0.724071	0.0640446	2.06281	1.22937e-29	31990	Nonrheumatic aortic valve disorders
WT_Max_Global	0.744922	0.128508	2.10628	6.76372e-09	31860	Heart valve replaced
WT_Max_Global	0.27512	0.0139505	1.31669	1.42123e-86	32500	Hypertension
WT_Max_Global	0.275002	0.0139577	1.31653	2.04908e-86	32491	Essential hypertension
WT_Max_Global	0.181423	0.0215503	1.19892	3.81073e-17	32443	Ischemic Heart Disease
WT_Max_Global	0.338125	0.0567437	1.40232	2.54089e-09	30509	Unstable angina (intermediate coronary syndrome)
WT_Max_Global	0.285203	0.0362262	1.33003	3.46653e-15	30948	Myocardial infarction
WT_Max_Global	0.204092	0.0294177	1.22641	3.98413e-12	31372	Angina pectoris
WT_Max_Global	0.207586	0.0259315	1.2307	1.19319e-15	31710	Coronary atherosclerosis
WT_Max_Global	0.231836	0.0314867	1.26091	1.79849e-13	31206	Other chronic ischemic heart disease, unspecified
WT_Max_Global	0.302966	0.065851	1.35387	4.20901e-06	30440	Other forms of chronic heart disease
WT_Max_Global	0.539093	0.0591865	1.71445	8.36302e-20	32483	Cardiomegaly
WT_Max_Global	0.350679	0.047304	1.42003	1.23182e-13	30865	Cardiac conduction disorders
WT_Max_Global	0.449831	0.0668347	1.56805	1.69072e-11	30653	Atrioventricular [AV] block
WT_Max_Global	0.420706	0.0813973	1.52304	2.35917e-07	30594	First degree AV block
WT_Max_Global	0.327824	0.0738103	1.38795	8.93556e-06	30630	Bundle branch block
WT_Max_Global	0.501837	0.111139	1.65175	6.3193e-06	30531	Cardiac pacemaker/device in situ
WT_Max_Global	0.548979	0.117692	1.73148	3.09287e-06	30522	Cardiac pacemaker in situ
WT_Max_Global	0.163307	0.0237755	1.1774	6.47895e-12	32264	Cardiac dysrhythmias
WT_Max_Global	0.256573	0.0334214	1.29249	1.62974e-14	31317	Atrial fibrillation and flutter
WT_Max_Global	0.26236	0.0612302	1.29999	1.82892e-05	30713	Atrial fibrillation
WT_Max_Global	0.357474	0.0589047	1.42971	1.28956e-09	32461	Congestive heart failure; nonhypertensive
WT_Max_Global	0.560814	0.093361	1.7521	1.8906e-09	32296	Congestive heart failure (CHF) NOS
WT_Max_Global	0.319068	0.0679468	1.37585	2.65489e-06	32402	Heart failure NOS
WT_Max_Global	0.63225	0.106855	1.88184	3.28043e-09	32052	Other disorders of arteries and arterioles
WT_Max_Global	0.798473	0.148601	2.22214	7.73257e-08	32017	Stricture of artery
WT_Max_Global	0.146251	0.0292506	1.15749	5.73549e-07	32083	Other disorders of circulatory system
WT_Max_Global	0.148506	0.0293009	1.1601	4.01382e-07	32078	Circulatory disease NEC
WT_Max_Global	0.195166	0.0392517	1.21551	6.62122e-07	32461	Chronic airway obstruction
WT_Max_Global	0.224888	0.0508761	1.25218	9.85608e-06	31700	Acute renal failure
WT_Max_Global	0.0840329	0.0189972	1.08766	9.71447e-06	32500	Osteoarthrosis
WT_Max_Global	0.98927	0.19995	2.68927	7.51376e-07	32446	Valvular heart disease/ heart chambers
Ecc_Global	0.386278	0.0865256	1.47149	8.03235e-06	31870	Staphylococcus infections
Ecc_Global	0.493795	0.106287	1.63852	3.38664e-06	32213	Infection/inflammation of internal prosthetic device; implant; and graft
Ecc_Global	0.322122	0.0567912	1.38005	1.41115e-08	31466	Chemotherapy
Ecc_Global	0.0872238	0.0187199	1.09114	3.17108e-06	32407	Disorders of lipoid metabolism
Ecc_Global	0.0858722	0.0187631	1.08967	4.72482e-06	32391	Hyperlipidemia
Ecc_Global	0.319541	0.063973	1.3765	5.88558e-07	31983	Rheumatic disease of the heart valves
Ecc_Global	0.288268	0.0515111	1.33412	2.19045e-08	32119	Heart valve disorders
Ecc_Global	0.495305	0.0727947	1.641	1.01653e-11	31924	Nonrheumatic mitral valve disorders
Ecc_Global	0.250882	0.0222277	1.28516	1.52317e-29	32351	Ischemic Heart Disease
Ecc_Global	0.49647	0.0381973	1.64291	1.26387e-38	30862	Myocardial infarction
Ecc_Global	0.207342	0.0304755	1.2304	1.02069e-11	31288	Angina pectoris
Ecc_Global	0.268811	0.026946	1.30841	1.94328e-23	31620	Coronary atherosclerosis
Ecc_Global	0.343189	0.03289	1.40944	1.72612e-25	31118	Other chronic ischemic heart disease, unspecified
Ecc_Global	0.400817	0.0861463	1.49304	3.27544e-06	30286	Other acute and subacute forms of ischemic heart disease
Ecc_Global	0.86836	0.0683422	2.383	5.4727e-37	30354	Other forms of chronic heart disease
Ecc_Global	0.425539	0.0668791	1.53042	1.98091e-10	32390	Cardiomegaly
Ecc_Global	0.689372	0.0509673	1.99246	1.10167e-41	30779	Cardiac conduction disorders
Ecc_Global	0.465572	0.0754957	1.59293	6.96558e-10	30567	Atrioventricular [AV] block
Ecc_Global	1.05057	0.0760488	2.85928	2.08682e-43	30548	Bundle branch block
Ecc_Global	1.15193	0.0797008	3.16429	2.39432e-47	30531	Left bundle branch block
Ecc_Global	0.631315	0.125916	1.88008	5.33704e-07	30449	Cardiac pacemaker/device in situ
Ecc_Global	0.654544	0.135604	1.92426	1.38682e-06	30440	Cardiac pacemaker in situ
Ecc_Global	0.26558	0.0245514	1.30419	2.85008e-27	32173	Cardiac dysrhythmias
Ecc_Global	0.483669	0.0352581	1.62201	7.92874e-43	31231	Atrial fibrillation and flutter
Ecc_Global	0.605035	0.143045	1.83132	2.34031e-05	30435	Atrial flutter
Ecc_Global	0.779152	0.175982	2.17962	9.53524e-06	30417	Cardiac arrest and ventricular fibrillation
Ecc_Global	0.516973	0.1164	1.67694	8.93927e-06	30461	Premature beats
Ecc_Global	0.905968	0.062154	2.47433	3.98178e-48	32368	Congestive heart failure; nonhypertensive
Ecc_Global	0.91007	0.10399	2.4845	2.10564e-18	32205	Congestive heart failure (CHF) NOS
Ecc_Global	0.936767	0.070174	2.55172	1.19727e-40	32311	Heart failure NOS
Ecc_Global	0.477628	0.11043	1.61225	1.5243e-05	31978	Aortic aneurysm
Ecc_Global	0.158061	0.0300776	1.17124	1.4793e-07	31991	Other disorders of circulatory system
Ecc_Global	0.156872	0.0301391	1.16985	1.94074e-07	31986	Circulatory disease NEC
Ecc_Global	0.244692	0.0406378	1.27723	1.73036e-09	32368	Chronic airway obstruction
Ecc_Global	0.122495	0.0272312	1.13031	6.84942e-06	31382	Hyperplasia of prostate
Ecc_Global	0.365413	0.0858141	1.44111	2.06092e-05	31603	Hammer toe (acquired)
Err_Global	-0.354068	0.0560041	0.701827	2.57893e-10	31466	Chemotherapy
Err_Global	-0.576594	0.127296	0.561809	5.91064e-06	32137	Large cell lymphoma
Err_Global	-0.316135	0.0631779	0.728961	5.6183e-07	31983	Rheumatic disease of the heart valves
Err_Global	-0.38988	0.0720977	0.677138	6.38512e-08	31924	Nonrheumatic mitral valve disorders
Err_Global	-0.21699	0.0220497	0.804938	7.49967e-23	32351	Ischemic Heart Disease
Err_Global	-0.437416	0.0376473	0.645703	3.30854e-31	30862	Myocardial infarction
Err_Global	-0.185313	0.0302425	0.830845	8.92428e-10	31288	Angina pectoris
Err_Global	-0.240953	0.026722	0.785878	1.93269e-19	31620	Coronary atherosclerosis
Err_Global	-0.298684	0.0325588	0.741794	4.57125e-20	31118	Other chronic ischemic heart disease, unspecified
Err_Global	-0.386399	0.0848765	0.6795	5.30166e-06	30286	Other acute and subacute forms of ischemic heart disease
Err_Global	-0.703278	0.0673627	0.49496	1.62514e-25	30354	Other forms of chronic heart disease
Err_Global	-0.350434	0.0661741	0.704382	1.18601e-07	32390	Cardiomegaly
Err_Global	-0.51647	0.0503579	0.596623	1.11226e-24	30779	Cardiac conduction disorders
Err_Global	-0.343553	0.0748111	0.709246	4.38444e-06	30567	Atrioventricular [AV] block
Err_Global	-0.758598	0.0756007	0.468322	1.07753e-23	30548	Bundle branch block
Err_Global	-0.840219	0.0789343	0.431616	1.84902e-26	30531	Left bundle branch block
Err_Global	-0.588057	0.123358	0.555405	1.8693e-06	30449	Cardiac pacemaker/device in situ
Err_Global	-0.595072	0.13304	0.551523	7.7171e-06	30440	Cardiac pacemaker in situ
Err_Global	-0.275051	0.0243216	0.759533	1.18558e-29	32173	Cardiac dysrhythmias
Err_Global	-0.488955	0.0345806	0.613267	2.16538e-45	31231	Atrial fibrillation and flutter
Err_Global	-0.8098	0.16855	0.444947	1.55142e-06	30417	Cardiac arrest and ventricular fibrillation
Err_Global	-0.816563	0.187316	0.441948	1.30484e-05	30411	Ventricular fibrillation and flutter
Err_Global	-0.812867	0.0605781	0.443584	4.71136e-41	32368	Congestive heart failure; nonhypertensive
Err_Global	-0.749191	0.102632	0.472749	2.88284e-13	32205	Congestive heart failure (CHF) NOS
Err_Global	-0.865427	0.0682817	0.420872	8.20233e-37	32311	Heart failure NOS
Err_Global	-0.158208	0.0299235	0.853673	1.2429e-07	31991	Other disorders of circulatory system
Err_Global	-0.157759	0.0299849	0.854056	1.4307e-07	31986	Circulatory disease NEC
Err_Global	-0.206342	0.040338	0.813555	3.13208e-07	32368	Chronic airway obstruction
