# Supplementary material for: New Genetic Loci Implicated in Cardiac Morphology and Function Using Three-Dimensional Population Phenotyping
Source: Circ Genom Precis Med. 2025 Oct 7;18(5):e005116. doi: 10.1161/CIRCGEN.124.005116 (PMC7618224; doi:10.1161/CIRCGEN.124.005116)
Supplement: Supplementary file 5 [file hcg-18-e005116-s005.xlsx]

## Sheet: Locus Overview
Supplementary Data File 4. Spatial LV GWAS loci and gene prioritisation table. The 42 spatial LV loci were listed, showing genomic start and end coordinates by GRCh37. Locus lead: the SNP with the minimum P value across the 48 LV spatial traits. IndSigSNPs: independent significant SNPs with LD r2<0.6. LeadSNPs: lead SNPs with LD r2<0.1. Significance cutoff for the loci was set at P value < 5e-8/1…
										Threshold 5e-8/16					Threshold 5e-8: Global traits			Threshold 5e-8: HCM/DCM GWAS		Threshold 5% FDR: HCM/DCM GWAS		Prioritised Gene	eQTL genes				Chromatin Interaction	positional Genes
Locus ID	chr	start	end	Locus lead	pos	nIndSigSNPs	IndSigSNPs	nLeadSNPs	LeadSNPs	WT	Ecc	Err	Spatial only	In HCM/DCM	WT_Global	Ecc_Global	Err_Global	HCM	DCM	HCM_FDR	DCM_FDR		Artery_Aorta_eqtl_genes	Heart_Atrial_Appendage_eqtl_genes	Heart_Left_Ventricle_eqtl_genes	Artery_Coronary_eqtl_genes	Left_Ventricle	Pos_genes	LOCATION	nearestGENE
1	1	3197080	3262258	rs79823300	3244795	2	rs79823300;rs74830207	1	rs79823300	0	0	1	1	1	0	0	0	0	0	1	1	PRDM16						PRDM16	0	PRDM16
2	1	11827796	11905974	rs55892892	11896856	1	rs55892892	1	rs55892892	1	0	0	1	0	0	0	0	0	0	0	0	CLCN6	CLCN6	CLCN6,NPPA	CLCN6			C1orf167,MTHFR,CLCN6,NPPA	0	CLCN6
3	1	16131112	16366213	rs1763603	16339809	3	rs1763603;rs3738633;rs10927886	1	rs1763603	0	1	1	0	1	0	1	1	1	1	1	1	HSPB7,CLCNKA	HSPB7,CLCNKA,CLCNKB,NBPF1	HSPB7,CLCNKA,CLCNKB	CLCNKA	CLCNKA	DDI2	ZBTB17,C1orf64,HSPB7,CLCNKA,CLCNKB	714	HSPB7
4	1	116272483	116332232	rs9428222	116300602	3	rs9428222;1:116287997_TC_T;rs10754354	1	rs9428222	1	0	1	0	1	0	0	1	0	0	1	0	CASQ2	CASQ2	CASQ2	CASQ2	CASQ2	VANGL1,CASQ2	CASQ2	0	CASQ2
5	1	236841577	236854973	rs12724121	236852282	1	rs12724121	1	rs12724121	0	1	0	0	1	0	1	0	0	1	0	1	ACTN2	ACTN2	ACTN2			GPR137B,HEATR1,MTR	ACTN2	0	ACTN2
6	2	37059462	37277241	rs34989109	37095397	1	rs34989109	1	rs34989109	0	1	0	1	1	0	0	0	1	0	1	1	STRN	GPATCH11,EIF2AK2	STRN	STRN		HEATR5B,GPATCH11,HNRNPLL	AC007382.1,STRN,HEATR5B	0	STRN
7	2	54725824	54965324	rs2292357	54892805	1	rs2292357	1	rs2292357	0	0	1	1	0	0	0	0	0	0	0	0	SPTBN1	EML6			EML6	GPR75-ASB3,ASB3,GPR75,PSME4,ACYP2,TSPYL6,C2orf73,SPTBN1,EML6,CLHC1,RPS27A	SPTBN1,EML6	0	SPTBN1
8	2	179381323	179854818	rs6750760	179759810	6	rs6723399;rs12693162;rs4894044;rs6750760;rs1873164;rs10497529	3	rs6723399;rs6750760;rs10497529	1	1	1	0	1	1	1	1	1	0	1	1	PLEKHA3,TTN	FKBP7	FKBP7	FKBP7	FKBP7	PRKRA,DFNB59,TTN,CCDC141	PLEKHA3,TTN,CCDC141	0	CCDC141
9	2	218251702	218314029	rs12473807	218300722	1	rs12473807	1	rs12473807	1	0	0	0	0	1	0	0	0	0	0	0	DIRC3					RPL37A,IGFBP2,IGFBP5	DIRC3	0	DIRC3
10	3	69796492	69909425	rs74491124	69854510	1	rs74491124	1	rs74491124	0	0	1	0	0	1	1	1	0	0	0	0	MITF					EOGT,MITF	MITF	0	MITF
11	3	73544836	73579796	rs766206762	73565946	1	rs766206762	1	rs766206762	0	0	1	1	1	0	0	0	0	0	1	0	PDZRN3	PDZRN3	PDZRN3	PDZRN3	PDZRN3	PDZRN3	PDZRN3	0	PDZRN3
12	4	16028096	16037084	rs11730129	16032948	1	rs11730129	1	rs11730129	0	1	0	0	1	0	1	0	0	0	1	0	PROM1	PROM1,TAPT1	PROM1	PROM1	PROM1	CD38,TAPT1,QDPR,CLRN2	PROM1	0	PROM1
13	4	114380213	114523729	rs4834342	114410307	1	rs4834342	1	rs4834342	1	0	0	1	1	0	0	0	0	1	0	1	CAMK2D		CAMK2D			CAMK2D	CAMK2D	0	CAMK2D
14	5	64273448	64330833	rs2968210	64306758	1	rs2968210	1	rs2968210	0	0	1	1	0	0	0	0	0	0	0	0	CWC27					SREK1IP1,CWC27,ADAMTS6,CENPK,PPWD1	CWC27	0	CWC27
15	5	132349654	132467373	rs72801474	132444128	1	rs72801474	1	rs72801474	1	0	0	1	1	0	0	0	0	0	0	1	HSPA4					GDF9,UQCRQ,LEAP2	HSPA4	-1987	HSPA4
16	6	36618821	36659932	rs4151702	36645988	3	rs4151702;rs6937605;rs4713999	1	rs4151702	1	1	1	0	1	1	1	1	1	1	1	1	CDKN1A						CDKN1A	0	CDKN1A
17	6	118614518	119027325	rs9374728	118682621	3	rs9374728;rs7757815;rs141914886	1	rs9374728	1	0	1	1	1	0	0	0	1	0	1	0	PLN	CEP85L,PLN	PLN	PLN		GOPC,DCBLD1,SLC35F1,CEP85L,PLN	SLC35F1,CEP85L,PLN	-43782	SLC35F1
18	7	46609344	46668763	rs6975610	46642734	1	rs6975610	1	rs6975610	1	0	0	1	0	0	0	0	0	0	0	0	IGFBP1					IGFBP1,IGFBP3,AC011294.3		70649	AC011294.3
19	7	116879607	116913567	rs10235008	116906792	1	rs10235008	1	rs10235008	0	1	0	1	0	0	0	0	0	0	0	0	WNT2						WNT2	9893	WNT2
20	8	8088230	8384647	rs2945250	8094555	1	rs2945250	1	rs2945250	0	0	1	0	1	0	1	1	0	0	1	0	ERI1	ERI1	MFHAS1			MFHAS1,ERI1		-48224	LRLE1
21	8	11776904	11836514	rs34123222	11795349	2	rs34123222;rs28893272	1	rs34123222	0	1	1	0	0	0	1	1	0	0	0	0	DEFB136	NEIL2,FDFT1	C8orf49,NEIL2,FDFT1	C8orf49,NEIL2,FDFT1,CTSB	FDFT1		DEFB136,DEFB135	36097	DEFB136
22	8	124545147	124552303	rs7835298	124552303	1	rs7835298	1	rs7835298	0	1	0	0	1	0	1	0	0	0	1	1	FBXO32			FBXO32		KLHL38,FAM91A1,TRMT12,RNF139	FBXO32	0	FBXO32
23	8	125849614	125901855	rs35006907	125859817	1	rs35006907	1	rs35006907	0	1	0	0	1	0	1	0	1	1	1	1	MTSS1		MTSS1	MTSS1,SQLE				-119087	MTSS1
24	10	75404300	75585307	rs3740293	75406141	1	rs3740293	1	rs3740293	1	0	0	0	1	1	0	0	1	0	1	1	SYNPO2L	NUDT13	DNAJC9,MYOZ1,SYNPO2L,AGAP5,FUT11	FUT11			MYOZ1,SYNPO2L,AGAP5,FUT11,ZSWIM8,RP11-574K11.31,NDST2,CAMK2G	0	SYNPO2L
25	10	112544125	112544125	rs189569984	112544125	1	rs189569984	1	rs189569984	0	1	0	0	0	0	1	0	0	0	0	0	RBM20					SMC3,RBM20,PDCD4,BBIP1,SHOC2	RBM20	0	RBM20
26	10	114449904	114517310	rs11196078	114487812	1	rs11196078	1	rs11196078	0	0	1	1	1	0	0	0	1	0	1	0	VTI1A					HABP2	VTI1A	0	VTI1A
27	10	121414236	121448656	rs117550412	121424962	3	rs117550412;rs196334;rs72842211	1	rs117550412	0	1	0	0	1	0	1	1	1	1	1	1	BAG3						BAG3	0	BAG3
28	11	47365014	47997475	rs781094097	47519794	2	rs2053979;rs781094097	2	rs2053979;rs781094097	1	0	0	0	1	1	0	0	1	0	1	1	MYBPC3,CELF1	PACSIN3,MADD,SLC39A13,PSMC3,C1QTNF4	ACP2,PSMC3,C1QTNF4,MTCH2	MADD,C1QTNF4	C1QTNF4		MYBPC3,SPI1,SLC39A13,PSMC3,CELF1,NDUFS3,PTPMT1,KBTBD4,KBTBD4,FAM180B,C1QTNF4,MTCH2	0	CELF1
29	12	115344085	115381740	rs11381720	115354228	2	rs11381720;rs2384549	1	rs11381720	0	1	1	1	1	0	0	0	1	0	1	0	RNFT2,HRK					C12orf49,RNFT2,HRK		-232259	TBX3
30	12	120646830	120698731	rs76382809	120671647	1	rs76382809	1	rs76382809	1	0	0	0	0	1	1	0	0	0	0	0	PXN		PXN	PXN			PXN	0	PXN
31	13	114073950	114078685	rs76382172	114075109	1	rs76382172	1	rs76382172	1	0	0	1	1	0	0	0	1	0	1	0	ADPRHL1					DCUN1D2,TMCO3	ADPRHL1	1151	ADPRHL1
32	14	23861811	23874117	rs422068	23864804	1	rs422068	1	rs422068	0	0	1	1	0	0	0	0	0	0	0	0	MYH6,MYH7	MYH7	CMTM5				MYH6,MYH7	0	MYH6
33	14	71697556	72195605	rs61991200	71762569	2	rs61991200;rs17178192	1	rs61991200	1	1	0	1	1	0	0	0	0	0	1	0	SIPA1L1	SIPA1L1				AC004817.1,RGS6,AC005477.1	SIPA1L1	24597	SIPA1L1
34	15	84488529	85432233	rs35630683	85349231	11	rs35630683;rs8039472;rs10852091;rs12907646;15:84668533_AT_A;rs11637158;rs4842943;rs11630507;rs10852053;rs7169629;rs11073716	1	rs35630683	1	1	0	0	1	1	0	0	1	0	1	1	ADAMTSL3,ALPK3	ADAMTSL3,UBE2Q2L,GOLGA6L4,WDR73,NMB,ZNF592	UBE2Q2L,GOLGA6L4,WDR73,ZNF592,ALPK3	UBE2Q2L,GOLGA6L4,WDR73,NMB,ZNF592,ALPK3	UBE2Q2L,WDR73	BNC1,ADAMTSL3,WDR73,NMB,SEC11A,ALPK3	ADAMTSL3,UBE2Q2L,GOLGA6L4,ZSCAN2,WDR73,NMB,SEC11A,ZNF592,ALPK3	0	ZNF592
35	15	99249029	99296459	rs7166287	99273075	1	rs7166287	1	rs7166287	1	0	0	0	0	1	0	0	0	0	0	0	IGF1R			IGF1R		IGF1R,SYNM,LYSMD4,DKFZP779J2370	IGF1R	0	IGF1R
36	16	88507538	88552370	rs4782369	88531861	1	rs4782369	1	rs4782369	0	0	1	1	1	0	0	0	0	0	1	0	ZFPM1	ZFPM1					ZFPM1	0	ZFPM1
37	17	1231593	1309129	rs148799368	1240274	1	rs148799368	1	rs148799368	1	0	0	0	1	1	0	0	0	0	1	0	YWHAE	TUSC5				INPP5K,MNT,AC006435.1,PAFAH1B1	YWHAE	7292	YWHAE
38	17	37741879	37884037	rs11869286	37813856	2	rs11869286;rs3817160	1	rs11869286	1	0	0	1	0	0	0	0	0	0	0	0	STARD3	FBXL20,PGAP3,GSDMA	PPP1R1B,PNMT,PGAP3,ERBB2	PNMT,PGAP3		TCAP,PNMT,PGAP3,ERBB2,STAT5B,STAT5A	PPP1R1B,STARD3,TCAP,PNMT,PGAP3,ERBB2	0	STARD3
39	17	43463493	44865603	rs1029463	44150161	8	rs55938136;rs1029463;rs7225384;rs4076453;rs35076622;rs12950522;rs9899833;rs242557	2	rs55938136;rs1029463	1	0	0	0	1	1	0	0	1	1	1	1	KANSL1	ARHGAP27,PLEKHM1,MAPT,KANSL1,LRRC37A,LRRC37A2,ARL17A,NSF,WNT3	MAPT,KANSL1,LRRC37A,LRRC37A2,ARL17A,NSF,WNT3	ARHGAP27,PLEKHM1,MAPT,KANSL1,LRRC37A,LRRC37A2,ARL17A,NSF,WNT3	KANSL1,LRRC37A,LRRC37A2,ARL17A,WNT3	BECN1,PSME3,AOC2,SPATA32,SPPL2C,STH,RPRML,CDC27,MYL4	ARHGAP27,PLEKHM1,CRHR1,SPPL2C,MAPT,STH,KANSL1,ARL17B,LRRC37A,LRRC37A2,ARL17A,NSF,WNT3	0	KANSL1
40	21	34144545	34183587	rs10664599	34175947	1	rs10664599	1	rs10664599	0	0	1	1	0	0	0	0	0	0	0	0	C21orf49	C21orf49				IFNGR2,TMEM50B,DNAJC28	C21orf49,C21orf62	0	C21orf49,C21orf62
41	22	24111044	24181652	rs2070458	24159307	2	rs2070458;rs2073393	1	rs2070458	1	1	0	0	1	1	1	1	1	1	1	1	SMARCB1	SMARCB1	VPREB3,MMP11,SMARCB1	VPREB3,MMP11,SMARCB1	GNAZ,SMARCB1	BCR	CHCHD10,MMP11,SMARCB1,DERL3	0	SMARCB1
42	22	26155484	26164079	rs133885	26159289	3	rs133885;22:26160900_CAG_C;rs133874	1	rs133885	1	0	1	0	0	1	0	0	0	0	0	0	MYO18B	MYO18B					MYO18B	0	MYO18B
IndSigSNPs: independent significant SNPs have LD r2<0.6
LeadSNPs: lead SNPs have LD r2<0.1
Prioritised Gene: genes shown in Figure 2b.
