# Supplementary material for: New Genetic Loci Implicated in Cardiac Morphology and Function Using Three-Dimensional Population Phenotyping
Source: Circ Genom Precis Med. 2025 Oct 7;18(5):e005116. doi: 10.1161/CIRCGEN.124.005116 (PMC7618224; doi:10.1161/CIRCGEN.124.005116)
Supplement: Supplementary file 6 [file hcg-18-e005116-s006.xlsx]

## Sheet: number of genes tested
Table 6. Exome-wide gene based burden tests significant associations. Significance cutoff was set at FDR q-value < 0.05. M1: predicted loss-of-function (pLoF) variants burden test. M3: predicted deleterious variants burden test.
Number of tests performed in Exome-wide gene-based analysis and number of genes included in each test. SKAT, SKATO, ACATV, ACATO, SKATO-ACAT were tested on the same number of genes (together shown as SKAT).
Trait	MASK	TEST	NUM genes
WT	pLOF	ADD	10768
		SKAT	3666
	Deleterious	ADD	15924
		SKAT	9732
strain circ (Ecc)	pLOF	ADD	10766
		SKAT	3666
	Deleterious	ADD	15923
		SKAT	9732
strain rad (Err)	pLOF	ADD	10766
		SKAT	3666
	Deleterious	ADD	15923
		SKAT	9732

## Sheet: pLoF Mask hits
	CHROM	GENPOS	ID	ALLELE0	ALLELE1	A1FREQ	N	TEST	BETA	SE	CHISQ	LOG10P	trait	AHA	pvalue	qvalue
	15	84816848	ALPK3(ENSG00000136383).M1.all	ref	M1.all	NaN	32067	ADD-ACATO	NaN	NaN	28.1003	6.9386	WT	11	1.15186e-07	0.005942
	15	84816848	ALPK3(ENSG00000136383).M1.all	ref	M1.all	NaN	32067	ADD-ACATV	NaN	NaN	28.4557	7.01833	WT	11	9.58672e-08	0.00488
	15	84816848	ALPK3(ENSG00000136383).M1.all	ref	M1.all	NaN	32067	ADD-SKAT	NaN	NaN	28.5196	7.03266	WT	11	9.27556e-08	0.004785
	15	84816848	ALPK3(ENSG00000136383).M1.all	ref	M1.all	NaN	32067	ADD-SKATO	NaN	NaN	28.1425	6.94806	WT	11	1.12704e-07	0.004549
	15	84816848	ALPK3(ENSG00000136383).M1.all	ref	M1.all	NaN	32067	ADD-SKATO-ACAT	NaN	NaN	28.051	6.92752	WT	11	1.18163e-07	0.006095
	18	27952156	CDH2(ENSG00000170558).M1.all	ref	M1.all	NaN	32053	ADD-ACATV	NaN	NaN	23.2581	5.84877	Err	10	1.41654e-06	0.036535
	14	69209472	EXD2(ENSG00000081177).M1.all	ref	M1.all	0.000109	32067	ADD	-1.05363	0.235642	19.9925	5.10931	gWT	G	7.77481e-06	0
	14	69209472	EXD2(ENSG00000081177).M1.all	ref	M1.all	0.000109	32065	ADD	-0.88207	0.20306	18.8694	4.85393	LVM	G	1.39981e-05	0
	5	137870656	MYOT(ENSG00000120729).M1.all	ref	M1.all	0.000109	32065	ADD	0.912345	0.203051	20.1887	5.15387	LVM	G	7.01665e-06	0
	5	140875474	PCDHA12(ENSG00000251664).M1.all	ref	M1.all	0.000109	32067	ADD	1.06049	0.235671	20.2489	5.16754	gWT	G	6.79923e-06	0
	10	24849849	PRTFDC1(ENSG00000099256).M1.all	ref	M1.all	0.013722	32065	ADD	0.088743	0.018205	23.7609	5.96226	LVM	G	1.09079e-06	0
	2	178527014	TTN(ENSG00000155657).M1.0.0001	ref	M1.0.0001	0.002839	32053	ADD	0.417421	0.069262	36.3214	8.77645	Ecc	13	1.67321e-09	0.000452
	2	178527014	TTN(ENSG00000155657).M1.0.0001	ref	M1.0.0001	0.002839	32053	ADD	0.376698	0.070236	28.7648	7.08766	Ecc	14	8.17222e-08	0.011043
	2	178527014	TTN(ENSG00000155657).M1.0.0001	ref	M1.0.0001	0.002839	32053	ADD	0.370535	0.071778	26.6488	6.6126	Ecc	15	2.44006e-07	0.021981
	2	178527014	TTN(ENSG00000155657).M1.0.001	ref	M1.0.001	0.004727	32053	ADD	0.284761	0.054016	27.7922	6.86944	Ecc	13	1.3507e-07	0.041255
	2	178527014	TTN(ENSG00000155657).M1.0.01	ref	M1.0.01	0.004727	32053	ADD	0.284761	0.054016	27.7922	6.86944	Ecc	13	1.3507e-07	0.042088
	2	178527014	TTN(ENSG00000155657).M1.all	ref	M1.all	0.004727	32053	ADD	0.310178	0.051969	35.6234	8.6209	gEcc	G	2.39387e-09	0
	2	178527014	TTN(ENSG00000155657).M1.all	ref	M1.all	0.004727	32053	ADD	-0.237088	0.051775	20.9694	5.33098	gErr	G	4.66681e-06	0
	2	178527014	TTN(ENSG00000155657).M1.all	ref	M1.all	0.004725	32065	ADD	-0.232628	0.053433	18.954	4.8732	LVEF	G	1.33906e-05	0.000101
	2	178527014	TTN(ENSG00000155657).M1.all	ref	M1.all	0.004725	32065	ADD	0.189013	0.042222	20.0409	5.12032	LVESV	G	7.58019e-06	0
	2	178527014	TTN(ENSG00000155657).M1.all	ref	M1.all	NaN	32053	ADD-ACATO	NaN	NaN	33.4351	8.13265	Ecc	13	7.36801e-09	0.00076
	2	178527014	TTN(ENSG00000155657).M1.all	ref	M1.all	NaN	32053	ADD-ACATV	NaN	NaN	33.5257	8.15287	Ecc	13	7.03283e-09	0.000726
	2	178527014	TTN(ENSG00000155657).M1.all	ref	M1.all	NaN	32053	ADD-SKAT	NaN	NaN	33.7948	8.21295	Ecc	13	6.12421e-09	0.000615
	2	178527014	TTN(ENSG00000155657).M1.all	ref	M1.all	NaN	32053	ADD-SKATO	NaN	NaN	33.9658	8.25112	Ecc	13	5.60893e-09	0.000444
	2	178527014	TTN(ENSG00000155657).M1.all	ref	M1.all	NaN	32053	ADD-SKATO-ACAT	NaN	NaN	33.4235	8.13005	Ecc	13	7.41225e-09	0.000755
	2	178527014	TTN(ENSG00000155657).M1.all	ref	M1.all	0.004727	32053	ADD	0.284761	0.054016	27.7922	6.86944	Ecc	13	1.3507e-07	0.042534
	2	178527014	TTN(ENSG00000155657).M1.all	ref	M1.all	NaN	32053	ADD-ACATO	NaN	NaN	27.0618	6.70542	Ecc	14	1.97052e-07	0.010165
	2	178527014	TTN(ENSG00000155657).M1.all	ref	M1.all	NaN	32053	ADD-ACATV	NaN	NaN	26.7558	6.63666	Ecc	14	2.30855e-07	0.011908
	2	178527014	TTN(ENSG00000155657).M1.all	ref	M1.all	NaN	32053	ADD-SKAT	NaN	NaN	27.108	6.71578	Ecc	14	1.92407e-07	0.009667
	2	178527014	TTN(ENSG00000155657).M1.all	ref	M1.all	NaN	32053	ADD-SKATO	NaN	NaN	27.6029	6.82695	Ecc	14	1.48953e-07	0.00589
	2	178527014	TTN(ENSG00000155657).M1.all	ref	M1.all	NaN	32053	ADD-SKATO-ACAT	NaN	NaN	27.0969	6.71329	Ecc	14	1.93513e-07	0.009861
	2	178527014	TTN(ENSG00000155657).M1.all	ref	M1.all	NaN	32053	ADD-ACATO	NaN	NaN	24.4585	6.1196	Ecc	15	7.59277e-07	0.026111
	2	178527014	TTN(ENSG00000155657).M1.all	ref	M1.all	NaN	32053	ADD-ACATV	NaN	NaN	24.2412	6.0706	Ecc	15	8.49963e-07	0.02923
	2	178527014	TTN(ENSG00000155657).M1.all	ref	M1.all	NaN	32053	ADD-SKAT	NaN	NaN	24.6179	6.15554	Ecc	15	6.98972e-07	0.023412
	2	178527014	TTN(ENSG00000155657).M1.all	ref	M1.all	NaN	32053	ADD-SKATO	NaN	NaN	24.9267	6.2251	Ecc	15	5.95525e-07	0.015699
	2	178527014	TTN(ENSG00000155657).M1.all	ref	M1.all	NaN	32053	ADD-SKATO-ACAT	NaN	NaN	24.4841	6.12536	Ecc	15	7.49273e-07	0.025454
	2	178527014	TTN(ENSG00000155657).M1.singleton	ref	M1.singleton	0.001529	32053	ADD	0.462272	0.096425	22.9833	5.78671	Ecc	5	1.63414e-06	0.022034
	2	178527014	TTN(ENSG00000155657).M1.singleton	ref	M1.singleton	0.001529	32053	ADD	-0.469815	0.096431	23.7365	5.95677	Err	5	1.10466e-06	0.017022
	2	178527014	TTN(ENSG00000155657).M1.singleton	ref	M1.singleton	0.001529	32053	ADD	0.489057	0.094089	27.0173	6.69542	Ecc	7	2.01642e-07	0.00725
	2	178527014	TTN(ENSG00000155657).M1.singleton	ref	M1.singleton	0.001529	32053	ADD	0.498222	0.09687	26.4524	6.56844	Ecc	8	2.70122e-07	0.007284
	2	178527014	TTN(ENSG00000155657).M1.singleton	ref	M1.singleton	0.001529	32053	ADD	0.544795	0.095297	32.6821	7.96445	Ecc	13	1.0853e-08	0.001171
	2	178527014	TTN(ENSG00000155657).M1.singleton	ref	M1.singleton	0.001529	32053	ADD	0.538788	0.096638	31.0844	7.60722	Ecc	14	2.47047e-08	0.001332
	2	178527014	TTN(ENSG00000155657).M1.singleton	ref	M1.singleton	0.001529	32053	ADD	0.49432	0.098759	25.0533	6.25363	Ecc	15	5.57661e-07	0.011041
	2	178527014	TTN(ENSG00000155657).M1.singleton	ref	M1.singleton	0.001529	32053	ADD	0.492685	0.098799	24.8674	6.21174	Ecc	16	6.1413e-07	0.011041

## Sheet: pLoF + Deleterious Mask hits
	CHROM	GENPOS	ID	ALLELE0	ALLELE1	A1FREQ	N	TEST	BETA	SE	CHISQ	LOG10P	trait	AHA	pvalue	qvalue
	11	19182675	CSRP3(ENSG00000129170).M3.0.01	ref	M3.0.01	0.00542851	32053	ADD	-0.306254	0.0501149	37.3449	9.00446	Ecc	7	9.89783e-10	0.000246606
	11	19182675	CSRP3(ENSG00000129170).M3.0.01	ref	M3.0.01	0.00542851	32053	ADD	-0.258077	0.0515987	25.0162	6.24526	Ecc	8	5.68512e-07	0.0283292
	11	19182675	CSRP3(ENSG00000129170).M3.all	ref	M3.all		32053	ADD-ACATO			36.605	8.83964	Ecc	7	1.44664e-09	0.000378034
	11	19182675	CSRP3(ENSG00000129170).M3.all	ref	M3.all		32053	ADD-ACATV			36.0091	8.70687	Ecc	7	1.96395e-09	0.000566371
	11	19182675	CSRP3(ENSG00000129170).M3.all	ref	M3.all		32053	ADD-SKAT			36.0655	8.71942	Ecc	7	1.90801e-09	0.000541238
	11	19182675	CSRP3(ENSG00000129170).M3.all	ref	M3.all		32053	ADD-SKATO			37.3737	9.01086	Ecc	7	9.75304e-10	0.000110836
	11	19182675	CSRP3(ENSG00000129170).M3.all	ref	M3.all		32053	ADD-SKATO-ACAT			36.6681	8.85371	Ecc	7	1.40052e-09	0.00035225
	11	19182675	CSRP3(ENSG00000129170).M3.all	ref	M3.all	0.00542851	32053	ADD	-0.306254	0.0501149	37.3449	9.00446	Ecc	7	9.89783e-10	0.000247287
	11	19182675	CSRP3(ENSG00000129170).M3.all	ref	M3.all		32053	ADD-ACATO			25.7311	6.40623	Ecc	8	3.92437e-07	0.0125747
	11	19182675	CSRP3(ENSG00000129170).M3.all	ref	M3.all		32053	ADD-ACATV			25.8589	6.43496	Ecc	8	3.67316e-07	0.0176547
	11	19182675	CSRP3(ENSG00000129170).M3.all	ref	M3.all		32053	ADD-SKAT			25.7873	6.41887	Ecc	8	3.8118e-07	0.0154469
	11	19182675	CSRP3(ENSG00000129170).M3.all	ref	M3.all		32053	ADD-SKATO			25.889	6.44175	Ecc	8	3.61618e-07	0.007867
	11	19182675	CSRP3(ENSG00000129170).M3.all	ref	M3.all		32053	ADD-SKATO-ACAT			25.7146	6.4025	Ecc	8	3.95822e-07	0.0126832
	11	19182675	CSRP3(ENSG00000129170).M3.all	ref	M3.all	0.00542851	32053	ADD	-0.258077	0.0515987	25.0162	6.24526	Ecc	8	5.68512e-07	0.0258249
	2	178527014	TTN(ENSG00000155657).M3.0.0001	ref	M3.0.0001	0.00283905	32053	ADD	0.417421	0.0692617	36.3214	8.77645	Ecc	13	1.67321e-09	0.000800677
	2	178527014	TTN(ENSG00000155657).M3.0.0001	ref	M3.0.0001	0.00283905	32053	ADD	0.376698	0.0702364	28.7648	7.08766	Ecc	14	8.17222e-08	0.0195532
	2	178527014	TTN(ENSG00000155657).M3.0.0001	ref	M3.0.0001	0.00283905	32053	ADD	0.370535	0.0717779	26.6488	6.6126	Ecc	15	2.44006e-07	0.0389212
	2	178527014	TTN(ENSG00000155657).M3.0.01	ref	M3.0.01	0.00472655	32053	ADD	0.284761	0.0540156	27.7922	6.86944	Ecc	13	1.3507e-07	0.00961516
	2	178527014	TTN(ENSG00000155657).M3.0.01	ref	M3.0.01	0.00472655	32053	ADD	0.269171	0.0547757	24.1479	6.04957	Ecc	14	8.92134e-07	0.0370462
	2	178527014	TTN(ENSG00000155657).M3.all	ref	M3.all	0.004727	32053	ADD	0.310178	0.051969	35.6234	8.6209	Ecc	G	2.39387e-09	0
	2	178527014	TTN(ENSG00000155657).M3.all	ref	M3.all		32053	ADD-ACATO			33.4351	8.13265	Ecc	13	7.36801e-09	0.000531204
	2	178527014	TTN(ENSG00000155657).M3.all	ref	M3.all		32053	ADD-ACATV			33.5257	8.15287	Ecc	13	7.03283e-09	0.000676052
	2	178527014	TTN(ENSG00000155657).M3.all	ref	M3.all		32053	ADD-SKAT			33.7948	8.21295	Ecc	13	6.12421e-09	0.000579078
	2	178527014	TTN(ENSG00000155657).M3.all	ref	M3.all		32053	ADD-SKATO			33.9658	8.25112	Ecc	13	5.60893e-09	0.000244045
	2	178527014	TTN(ENSG00000155657).M3.all	ref	M3.all		32053	ADD-SKATO-ACAT			33.4235	8.13005	Ecc	13	7.41225e-09	0.000534394
	2	178527014	TTN(ENSG00000155657).M3.all	ref	M3.all	0.00472655	32053	ADD	0.284761	0.0540156	27.7922	6.86944	Ecc	13	1.3507e-07	0.00964171
	2	178527014	TTN(ENSG00000155657).M3.all	ref	M3.all		32053	ADD-ACATO			27.0618	6.70542	Ecc	14	1.97052e-07	0.00811808
	2	178527014	TTN(ENSG00000155657).M3.all	ref	M3.all		32053	ADD-ACATV			26.7558	6.63666	Ecc	14	2.30855e-07	0.013315
	2	178527014	TTN(ENSG00000155657).M3.all	ref	M3.all		32053	ADD-SKAT			27.108	6.71578	Ecc	14	1.92407e-07	0.0109159
	2	178527014	TTN(ENSG00000155657).M3.all	ref	M3.all		32053	ADD-SKATO			27.6029	6.82695	Ecc	14	1.48953e-07	0.0040506
	2	178527014	TTN(ENSG00000155657).M3.all	ref	M3.all		32053	ADD-SKATO-ACAT			27.0969	6.71329	Ecc	14	1.93513e-07	0.00797229
	2	178527014	TTN(ENSG00000155657).M3.all	ref	M3.all	0.00472655	32053	ADD	0.269171	0.0547757	24.1479	6.04957	Ecc	14	8.92134e-07	0.0342909
	2	178527014	TTN(ENSG00000155657).M3.all	ref	M3.all		32053	ADD-ACATO			24.4585	6.1196	Ecc	15	7.59277e-07	0.0199057
	2	178527014	TTN(ENSG00000155657).M3.all	ref	M3.all		32053	ADD-ACATV			24.2412	6.0706	Ecc	15	8.49963e-07	0.0272351
	2	178527014	TTN(ENSG00000155657).M3.all	ref	M3.all		32053	ADD-SKAT			24.6179	6.15554	Ecc	15	6.98972e-07	0.0223047
	2	178527014	TTN(ENSG00000155657).M3.all	ref	M3.all		32053	ADD-SKATO			24.9267	6.2251	Ecc	15	5.95525e-07	0.0107964
	2	178527014	TTN(ENSG00000155657).M3.all	ref	M3.all		32053	ADD-SKATO-ACAT			24.4841	6.12536	Ecc	15	7.49273e-07	0.0196435
	2	178527014	TTN(ENSG00000155657).M3.singleton	ref	M3.singleton	0.00152872	32053	ADD	0.489057	0.094089	27.0173	6.69542	Ecc	7	2.01642e-07	0.0257171
	2	178527014	TTN(ENSG00000155657).M3.singleton	ref	M3.singleton	0.00152872	32053	ADD	0.498222	0.0968703	26.4524	6.56844	Ecc	8	2.70122e-07	0.0258383
	2	178527014	TTN(ENSG00000155657).M3.singleton	ref	M3.singleton	0.00152872	32053	ADD	0.544795	0.0952967	32.6821	7.96445	Ecc	13	1.0853e-08	0.00415254
	2	178527014	TTN(ENSG00000155657).M3.singleton	ref	M3.singleton	0.00152872	32053	ADD	0.538788	0.0966378	31.0844	7.60722	Ecc	14	2.47047e-08	0.00472622
	2	178527014	TTN(ENSG00000155657).M3.singleton	ref	M3.singleton	0.00152872	32053	ADD	0.49432	0.0987588	25.0533	6.25363	Ecc	15	5.57661e-07	0.0391627
	2	178527014	TTN(ENSG00000155657).M3.singleton	ref	M3.singleton	0.00152872	32053	ADD	0.492685	0.0987993	24.8674	6.21174	Ecc	16	6.1413e-07	0.0391627
	18	27952156	CDH2(ENSG00000170558).M3.all	ref	M3.all	0.172277	32053	ADD	-0.0502375	0.00993318	25.5788	6.37193	Err	10	4.24688e-07	0.0220949
	11	19182675	CSRP3(ENSG00000129170).M3.0.01	ref	M3.0.01	0.00542851	32053	ADD	0.294318	0.0507449	33.6393	8.17824	Err	7	6.63376e-09	0.000826408
	11	19182675	CSRP3(ENSG00000129170).M3.0.01	ref	M3.0.01	0.00542851	32053	ADD	0.28601	0.050589	31.9632	7.80376	Err	8	1.57123e-08	0.0015659
	11	19182675	CSRP3(ENSG00000129170).M3.0.01	ref	M3.0.01	0.00542851	32053	ADD	0.257952	0.0503286	26.2693	6.52729	Err	9	2.96968e-07	0.0184976
	11	19182675	CSRP3(ENSG00000129170).M3.0.01	ref	M3.0.01	0.00542851	32053	ADD	0.256273	0.0507487	25.5009	6.3544	Err	12	4.42181e-07	0.0244823
	11	19182675	CSRP3(ENSG00000129170).M3.0.01	ref	M3.0.01	0.00542851	32053	ADD	0.276707	0.0512693	29.1289	7.16928	Err	13	6.77205e-08	0.00562423
	11	19182675	CSRP3(ENSG00000129170).M3.0.01	ref	M3.0.01	0.00542851	32053	ADD	0.303398	0.0506892	35.8257	8.66599	Err	14	2.15779e-09	0.000358412
	11	19182675	CSRP3(ENSG00000129170).M3.0.01	ref	M3.0.01	0.00542851	32053	ADD	0.313733	0.051232	37.5007	9.03915	Err	15	9.13798e-10	0.000246606
	11	19182675	CSRP3(ENSG00000129170).M3.0.01	ref	M3.0.01	0.00542851	32053	ADD	0.25701	0.0518953	24.5269	6.13501	Err	16	7.32808e-07	0.0331965
	11	19182675	CSRP3(ENSG00000129170).M3.all	ref	M3.all	0.005429	32053	ADD	0.348555	0.048643	51.3453	12.1109	Err	G	7.7464e-13	0
	11	19182675	CSRP3(ENSG00000129170).M3.all	ref	M3.all		32053	ADD-SKATO			21.96	5.55534	Err	6	2.78394e-06	0.0432605
	11	19182675	CSRP3(ENSG00000129170).M3.all	ref	M3.all		32053	ADD-ACATO			30.5365	7.48459	Err	7	3.2765e-08	0.00188978
	11	19182675	CSRP3(ENSG00000129170).M3.all	ref	M3.all		32053	ADD-ACATV			25.5181	6.35828	Err	7	4.38248e-07	0.0180548
	11	19182675	CSRP3(ENSG00000129170).M3.all	ref	M3.all		32053	ADD-SKAT			26.6267	6.60764	Err	7	2.46808e-07	0.0116686
	11	19182675	CSRP3(ENSG00000129170).M3.all	ref	M3.all		32053	ADD-SKATO			33.9869	8.25584	Err	7	5.5483e-09	0.000244045
	11	19182675	CSRP3(ENSG00000129170).M3.all	ref	M3.all		32053	ADD-SKATO-ACAT			30.7488	7.53212	Err	7	2.93684e-08	0.00169387
	11	19182675	CSRP3(ENSG00000129170).M3.all	ref	M3.all	0.00542851	32053	ADD	0.294318	0.0507449	33.6393	8.17824	Err	7	6.63376e-09	0.00082869
	11	19182675	CSRP3(ENSG00000129170).M3.all	ref	M3.all		32053	ADD-ACATO			28.8284	7.10193	Err	8	7.90806e-08	0.00380093
	11	19182675	CSRP3(ENSG00000129170).M3.all	ref	M3.all		32053	ADD-SKAT			23.6768	5.94329	Err	8	1.13949e-06	0.0323235
	11	19182675	CSRP3(ENSG00000129170).M3.all	ref	M3.all		32053	ADD-SKATO			32.5679	7.93891	Err	8	1.15104e-08	0.000417348
	11	19182675	CSRP3(ENSG00000129170).M3.all	ref	M3.all		32053	ADD-SKATO-ACAT			29.0503	7.15167	Err	8	7.05229e-08	0.00338961
	11	19182675	CSRP3(ENSG00000129170).M3.all	ref	M3.all	0.00542851	32053	ADD	0.28601	0.050589	31.9632	7.80376	Err	8	1.57123e-08	0.00157023
	11	19182675	CSRP3(ENSG00000129170).M3.all	ref	M3.all		32053	ADD-ACATO			25.1948	6.28548	Err	9	5.18227e-07	0.0149448
	11	19182675	CSRP3(ENSG00000129170).M3.all	ref	M3.all		32053	ADD-ACATV			24.5008	6.12914	Err	9	7.4278e-07	0.0267757
	11	19182675	CSRP3(ENSG00000129170).M3.all	ref	M3.all		32053	ADD-SKAT			24.5941	6.15017	Err	9	7.07669e-07	0.0223047
	11	19182675	CSRP3(ENSG00000129170).M3.all	ref	M3.all		32053	ADD-SKATO			25.951	6.45569	Err	9	3.50195e-07	0.007867
	11	19182675	CSRP3(ENSG00000129170).M3.all	ref	M3.all		32053	ADD-SKATO-ACAT			25.2663	6.30159	Err	9	4.99356e-07	0.0144006
	11	19182675	CSRP3(ENSG00000129170).M3.all	ref	M3.all	0.00542851	32053	ADD	0.257952	0.0503286	26.2693	6.52729	Err	9	2.96968e-07	0.0185486
	11	19182675	CSRP3(ENSG00000129170).M3.all	ref	M3.all		32053	ADD-ACATO			23.0074	5.79214	Err	12	1.61384e-06	0.0387838
	11	19182675	CSRP3(ENSG00000129170).M3.all	ref	M3.all		32053	ADD-SKATO			25.5657	6.36898	Err	12	4.27583e-07	0.00845642
	11	19182675	CSRP3(ENSG00000129170).M3.all	ref	M3.all		32053	ADD-SKATO-ACAT			23.1756	5.83014	Err	12	1.47863e-06	0.0355345
	11	19182675	CSRP3(ENSG00000129170).M3.all	ref	M3.all	0.00542851	32053	ADD	0.256273	0.0507487	25.5009	6.3544	Err	12	4.42181e-07	0.0220949
	11	19182675	CSRP3(ENSG00000129170).M3.all	ref	M3.all		32053	ADD-ACATO			26.2426	6.52127	Err	13	3.01113e-07	0.0108545
	11	19182675	CSRP3(ENSG00000129170).M3.all	ref	M3.all		32053	ADD-SKAT			23.3124	5.86104	Err	13	1.37708e-06	0.035512
	11	19182675	CSRP3(ENSG00000129170).M3.all	ref	M3.all		32053	ADD-SKATO			29.3544	7.21983	Err	13	6.02795e-08	0.0018734
	11	19182675	CSRP3(ENSG00000129170).M3.all	ref	M3.all		32053	ADD-SKATO-ACAT			26.4399	6.56565	Err	13	2.71863e-07	0.00980012
	11	19182675	CSRP3(ENSG00000129170).M3.all	ref	M3.all	0.00542851	32053	ADD	0.276707	0.0512693	29.1289	7.16928	Err	13	6.77205e-08	0.00563976
	11	19182675	CSRP3(ENSG00000129170).M3.all	ref	M3.all		32053	ADD-ACATO			34.1468	8.29151	Err	14	5.11081e-09	0.000491292
	11	19182675	CSRP3(ENSG00000129170).M3.all	ref	M3.all		32053	ADD-ACATV			32.8679	8.00595	Err	14	9.86393e-09	0.00071115
	11	19182675	CSRP3(ENSG00000129170).M3.all	ref	M3.all		32053	ADD-SKAT			33.0733	8.05184	Err	14	8.87483e-09	0.000629373
	11	19182675	CSRP3(ENSG00000129170).M3.all	ref	M3.all		32053	ADD-SKATO			35.54	8.60229	Err	14	2.49868e-09	0.000181196
	11	19182675	CSRP3(ENSG00000129170).M3.all	ref	M3.all		32053	ADD-SKATO-ACAT			34.2606	8.31691	Err	14	4.82048e-09	0.000463383
	11	19182675	CSRP3(ENSG00000129170).M3.all	ref	M3.all	0.00542851	32053	ADD	0.303398	0.0506892	35.8257	8.66599	Err	14	2.15779e-09	0.000359402
	11	19182675	CSRP3(ENSG00000129170).M3.all	ref	M3.all		32053	ADD-ACATO			35.4463	8.58141	Err	15	2.62174e-09	0.000378034
	11	19182675	CSRP3(ENSG00000129170).M3.all	ref	M3.all		32053	ADD-ACATV			33.7313	8.19877	Err	15	6.32747e-09	0.000676052
	11	19182675	CSRP3(ENSG00000129170).M3.all	ref	M3.all		32053	ADD-SKAT			34.0275	8.26488	Err	15	5.434e-09	0.000579078
	11	19182675	CSRP3(ENSG00000129170).M3.all	ref	M3.all		32053	ADD-SKATO			37.2883	8.99185	Err	15	1.01894e-09	0.000110836
	11	19182675	CSRP3(ENSG00000129170).M3.all	ref	M3.all		32053	ADD-SKATO-ACAT			35.584	8.61209	Err	15	2.44292e-09	0.00035225
	11	19182675	CSRP3(ENSG00000129170).M3.all	ref	M3.all	0.00542851	32053	ADD	0.313733	0.051232	37.5007	9.03915	Err	15	9.13798e-10	0.000247287
	11	19182675	CSRP3(ENSG00000129170).M3.all	ref	M3.all		32053	ADD-SKATO			24.541	6.13818	Err	16	7.27478e-07	0.0121741
	11	19182675	CSRP3(ENSG00000129170).M3.all	ref	M3.all	0.00542851	32053	ADD	0.25701	0.0518953	24.5269	6.13501	Err	16	7.32808e-07	0.0305141
	11	19182675	CSRP3(ENSG00000129170).M3.all	ref	M3.all	0.005426	32065	ADD	0.271456	0.05016	29.2881	7.20498	LVEF	G	6.23764e-08	1e-06
	17	46031478	KANSL1(ENSG00000120071).M3.all	ref	M3.all	0.168268	32065	ADD	0.032583	0.006352	26.3159	6.53776	LVM	G	2.89894e-07	0
	13	113403378	ADPRHL1(ENSG00000153531).M3.all	ref	M3.all	NaN	32067	ADD-ACATO	NaN	NaN	27.0233	6.69676	WT	5	2.0102e-07	0.009662
	13	113403378	ADPRHL1(ENSG00000153531).M3.all	ref	M3.all	NaN	32067	ADD-ACATV	NaN	NaN	30.7769	7.53841	WT	5	2.89461e-08	0.001391
	13	113403378	ADPRHL1(ENSG00000153531).M3.all	ref	M3.all	NaN	32067	ADD-SKAT	NaN	NaN	25.7764	6.41641	WT	5	3.83345e-07	0.027306
	13	113403378	ADPRHL1(ENSG00000153531).M3.all	ref	M3.all	NaN	32067	ADD-SKATO	NaN	NaN	23.9628	6.00782	WT	5	9.82155e-07	0.042649
	13	113403378	ADPRHL1(ENSG00000153531).M3.all	ref	M3.all	NaN	32067	ADD-SKATO-ACAT	NaN	NaN	24.4006	6.10656	WT	5	7.8242e-07	0.037434
	13	113403378	ADPRHL1(ENSG00000153531).M3.all	ref	M3.all	NaN	32067	ADD-ACATV	NaN	NaN	22.3893	5.65246	WT	6	2.22608e-06	0.02918
	13	113403378	ADPRHL1(ENSG00000153531).M3.all	ref	M3.all	NaN	32067	ADD-ACATO	NaN	NaN	24.5183	6.13309	WT	11	7.36055e-07	0.017689
	13	113403378	ADPRHL1(ENSG00000153531).M3.all	ref	M3.all	NaN	32067	ADD-ACATV	NaN	NaN	25.1126	6.26697	WT	11	5.40792e-07	0.008664
	13	113403378	ADPRHL1(ENSG00000153531).M3.all	ref	M3.all	NaN	32067	ADD-SKATO	NaN	NaN	23.5954	5.92492	WT	11	1.18872e-06	0.042649
	13	113403378	ADPRHL1(ENSG00000153531).M3.all	ref	M3.all	NaN	32067	ADD-SKATO-ACAT	NaN	NaN	24.4293	6.11303	WT	11	7.7085e-07	0.037434
	13	113403378	ADPRHL1(ENSG00000153531).M3.all	ref	M3.all	0.060841	32067	ADD	0.057303	0.011352	25.4817	6.35008	WT	11	4.46601e-07	0.012193
	7	30911916	AQP1(ENSG00000240583).M3.all	ref	M3.all	NaN	32067	ADD-ACATO	NaN	NaN	25.0445	6.25163	WT	11	5.60235e-07	0.016156
	7	30911916	AQP1(ENSG00000240583).M3.all	ref	M3.all	NaN	32067	ADD-ACATV	NaN	NaN	25.5998	6.37666	WT	11	4.20088e-07	0.008466
	7	30911916	AQP1(ENSG00000240583).M3.all	ref	M3.all	NaN	32067	ADD-SKAT	NaN	NaN	25.7435	6.409	WT	11	3.89942e-07	0.027306
	7	30911916	AQP1(ENSG00000240583).M3.all	ref	M3.all	NaN	32067	ADD-SKATO	NaN	NaN	25.6966	6.39846	WT	11	3.99521e-07	0.042649
	7	30911916	AQP1(ENSG00000240583).M3.all	ref	M3.all	NaN	32067	ADD-SKATO-ACAT	NaN	NaN	24.9623	6.23313	WT	11	5.84615e-07	0.037434
	2	120346189	INHBB(ENSG00000163083).M3.all	ref	M3.all	0.00014	32067	ADD	-1.08912	0.228315	22.7551	5.73515	WT	7	1.84014e-06	0.045215
	17	46031478	KANSL1(ENSG00000120071).M3.all	ref	M3.all	0.168273	32067	ADD	0.051723	0.007377	49.16	11.6273	WT	G	2.35885e-12	0
	17	46031478	KANSL1(ENSG00000120071).M3.all	ref	M3.all	0.168273	32067	ADD	0.042913	0.008097	28.0873	6.93568	WT	7	1.15963e-07	0.003562
	17	46031478	KANSL1(ENSG00000120071).M3.all	ref	M3.all	NaN	32067	ADD-ACATV	NaN	NaN	25.3844	6.32817	WT	9	4.6971e-07	0.008466
	17	46031478	KANSL1(ENSG00000120071).M3.all	ref	M3.all	0.168273	32067	ADD	0.044428	0.007857	31.9725	7.80584	WT	9	1.56372e-08	0.000549
	17	46031478	KANSL1(ENSG00000120071).M3.all	ref	M3.all	NaN	32067	ADD-ACATO	NaN	NaN	25.8441	6.43164	WT	10	3.70135e-07	0.013343
	17	46031478	KANSL1(ENSG00000120071).M3.all	ref	M3.all	NaN	32067	ADD-ACATV	NaN	NaN	30.0956	7.38588	WT	10	4.11263e-08	0.001483
	17	46031478	KANSL1(ENSG00000120071).M3.all	ref	M3.all	0.168273	32067	ADD	0.046742	0.007744	36.4303	8.80074	WT	10	1.5822e-09	9.7e-05
	17	46031478	KANSL1(ENSG00000120071).M3.all	ref	M3.all	NaN	32067	ADD-ACATO	NaN	NaN	31.5927	7.72092	WT	11	1.90143e-08	0.002742
	17	46031478	KANSL1(ENSG00000120071).M3.all	ref	M3.all	NaN	32067	ADD-ACATV	NaN	NaN	35.8669	8.67517	WT	11	2.11266e-09	0.000305
	17	46031478	KANSL1(ENSG00000120071).M3.all	ref	M3.all	0.168273	32067	ADD	0.050825	0.007989	40.4771	9.7013	WT	11	1.9893e-10	2.4e-05
	17	46031478	KANSL1(ENSG00000120071).M3.all	ref	M3.all	NaN	32067	ADD-ACATO	NaN	NaN	22.0938	5.58563	WT	12	2.59639e-06	0.046797
	17	46031478	KANSL1(ENSG00000120071).M3.all	ref	M3.all	NaN	32067	ADD-ACATV	NaN	NaN	26.3253	6.53987	WT	12	2.88489e-07	0.006933
	17	46031478	KANSL1(ENSG00000120071).M3.all	ref	M3.all	0.168273	32067	ADD	0.045644	0.008045	32.1912	7.85473	WT	12	1.39724e-08	0.000549
	17	46031478	KANSL1(ENSG00000120071).M3.all	ref	M3.all	NaN	32067	ADD-ACATO	NaN	NaN	23.2341	5.84337	WT	13	1.43427e-06	0.029544
	17	46031478	KANSL1(ENSG00000120071).M3.all	ref	M3.all	NaN	32067	ADD-ACATV	NaN	NaN	27.4723	6.79761	WT	13	1.59364e-07	0.004596
	17	46031478	KANSL1(ENSG00000120071).M3.all	ref	M3.all	0.168273	32067	ADD	0.053587	0.008794	37.1309	8.95679	WT	13	1.10461e-09	9e-05
	17	46031478	KANSL1(ENSG00000120071).M3.all	ref	M3.all	NaN	32067	ADD-ACATV	NaN	NaN	23.2733	5.85221	WT	14	1.40537e-06	0.020264
	17	46031478	KANSL1(ENSG00000120071).M3.all	ref	M3.all	0.168273	32067	ADD	0.049896	0.008463	34.7606	8.42847	WT	14	3.72846e-09	0.000183
	17	46031478	KANSL1(ENSG00000120071).M3.all	ref	M3.all	NaN	32067	ADD-ACATO	NaN	NaN	27.7281	6.85506	WT	16	1.39618e-07	0.009662
	17	46031478	KANSL1(ENSG00000120071).M3.all	ref	M3.all	NaN	32067	ADD-ACATV	NaN	NaN	31.988	7.8093	WT	16	1.55131e-08	0.001118
	17	46031478	KANSL1(ENSG00000120071).M3.all	ref	M3.all	0.168273	32067	ADD	0.057237	0.00877	42.5974	10.1723	WT	16	6.72512e-11	1.7e-05
