# Supplementary material for: New Genetic Loci Implicated in Cardiac Morphology and Function Using Three-Dimensional Population Phenotyping
Source: Circ Genom Precis Med. 2025 Oct 7;18(5):e005116. doi: 10.1161/CIRCGEN.124.005116 (PMC7618224; doi:10.1161/CIRCGEN.124.005116)
Supplement: Supplementary file 7 [file hcg-18-e005116-s007.xlsx]

## Sheet: Exposure_LV_Outcome_BP
Exposure	Outcome	Instruments	Method	P-value	Beta	SE		MR Egger P-value < 0.05	MR Egger P-value < 0.003125
Ecc_AHA_1	DBP	5	Inverse variance weighted	0.0773621	0.780842	0.442103
Ecc_AHA_1	SBP	5	Inverse variance weighted	0.0449965	1.45436	0.72548
Ecc_AHA_1	DBP	5	MR Egger	0.377785	-1.71056	1.65673
Ecc_AHA_1	SBP	5	MR Egger	0.600877	2.10982	3.61945
Ecc_AHA_1	DBP	5	Simple mode	0.102515	0.956418	0.453325
Ecc_AHA_1	SBP	5	Simple mode	0.0862276	1.28483	0.567322
Ecc_AHA_1	DBP	5	Weighted median	0.00677883	0.782445	0.28899
Ecc_AHA_1	SBP	5	Weighted median	0.00689887	1.08424	0.401321
Ecc_AHA_1	DBP	5	Weighted mode	0.488731	-0.2773	0.364105
Ecc_AHA_1	SBP	5	Weighted mode	0.0908723	1.08539	0.489484
Ecc_AHA_2	DBP	1	Wald ratio	0.302021	-0.352392	0.341428
Ecc_AHA_2	SBP	1	Wald ratio	0.0547513	1.14018	0.593584
Ecc_AHA_3	DBP	2	Inverse variance weighted	2.12534e-11	3.73428	0.557594
Ecc_AHA_3	SBP	2	Inverse variance weighted	2.50394e-16	4.44133	0.54195
Ecc_AHA_5	DBP	2	Inverse variance weighted	0.427823	1.67255	2.10935
Ecc_AHA_5	SBP	2	Inverse variance weighted	0.477181	1.50143	2.11218
Ecc_AHA_6	DBP	5	Inverse variance weighted	0.103888	1.35533	0.833386
Ecc_AHA_6	SBP	5	Inverse variance weighted	0.027074	2.07278	0.93772
Ecc_AHA_6	DBP	5	MR Egger	0.683994	-1.22075	2.71986
Ecc_AHA_6	SBP	5	MR Egger	0.251868	-2.75521	1.94642
Ecc_AHA_6	DBP	5	Simple mode	0.667593	0.154443	0.333745
Ecc_AHA_6	SBP	5	Simple mode	0.316698	1.33676	1.16923
Ecc_AHA_6	DBP	5	Weighted median	0.531909	0.176681	0.282647
Ecc_AHA_6	SBP	5	Weighted median	0.0155036	1.26096	0.520973
Ecc_AHA_6	DBP	5	Weighted mode	0.815726	0.0671502	0.269834
Ecc_AHA_6	SBP	5	Weighted mode	0.204044	1.12081	0.739199
Ecc_AHA_7	DBP	4	Inverse variance weighted	0.464608	-0.691046	0.944981
Ecc_AHA_7	SBP	4	Inverse variance weighted	0.741605	-0.680207	2.06293
Ecc_AHA_7	DBP	4	MR Egger	0.517827	4.27541	5.4929
Ecc_AHA_7	SBP	4	MR Egger	0.565769	8.61254	12.6335
Ecc_AHA_7	DBP	4	Simple mode	0.355993	0.323176	0.296894
Ecc_AHA_7	SBP	4	Simple mode	0.0640979	1.37438	0.479029
Ecc_AHA_7	DBP	4	Weighted median	0.319153	0.307614	0.308787
Ecc_AHA_7	SBP	4	Weighted median	0.00698731	1.35071	0.500736
Ecc_AHA_7	DBP	4	Weighted mode	0.294084	0.366543	0.288939
Ecc_AHA_7	SBP	4	Weighted mode	0.071771	1.35689	0.496517
Ecc_AHA_8	DBP	3	Inverse variance weighted	0.0974996	0.95252	0.574812
Ecc_AHA_8	SBP	3	Inverse variance weighted	0.392349	0.685934	0.80192
Ecc_AHA_8	DBP	3	MR Egger	0.191786	-8.1016	2.51728
Ecc_AHA_8	SBP	3	MR Egger	0.562864	-7.99136	9.74885
Ecc_AHA_8	DBP	3	Simple mode	0.255566	0.512171	0.324828
Ecc_AHA_8	SBP	3	Simple mode	0.179715	1.61453	0.796028
Ecc_AHA_8	DBP	3	Weighted median	0.0615389	0.533153	0.285169
Ecc_AHA_8	SBP	3	Weighted median	0.153132	0.712434	0.498709
Ecc_AHA_8	DBP	3	Weighted mode	0.220305	0.45568	0.258765
Ecc_AHA_8	SBP	3	Weighted mode	0.721053	-0.410533	0.999357
Ecc_AHA_9	DBP	5	Inverse variance weighted	0.13596	1.27869	0.857601
Ecc_AHA_9	SBP	5	Inverse variance weighted	0.0685176	1.66161	0.912176
Ecc_AHA_9	DBP	5	MR Egger	0.775868	0.95098	3.05369
Ecc_AHA_9	SBP	5	MR Egger	0.804898	0.865348	3.20889
Ecc_AHA_9	DBP	5	Simple mode	0.938357	0.0756052	0.918585
Ecc_AHA_9	SBP	5	Simple mode	0.166026	1.88291	1.11324
Ecc_AHA_9	DBP	5	Weighted median	0.597181	0.149514	0.282924
Ecc_AHA_9	SBP	5	Weighted median	0.0286428	1.18576	0.541847
Ecc_AHA_9	DBP	5	Weighted mode	0.437587	-0.265137	0.307793
Ecc_AHA_9	SBP	5	Weighted mode	0.331823	1.16315	1.05429
Ecc_AHA_10	DBP	1	Wald ratio	0.0894704	0.62493	0.367996
Ecc_AHA_10	SBP	1	Wald ratio	0.0643509	1.18355	0.639848
Ecc_AHA_11	DBP	3	Inverse variance weighted	0.0329759	1.60903	0.754569
Ecc_AHA_11	SBP	3	Inverse variance weighted	0.0194079	1.73736	0.743225
Ecc_AHA_11	DBP	3	MR Egger	0.173011	6.28335	1.75091
Ecc_AHA_11	SBP	3	MR Egger	0.404089	5.04588	3.7158
Ecc_AHA_11	DBP	3	Simple mode	0.12247	0.794186	0.306869
Ecc_AHA_11	SBP	3	Simple mode	0.244876	1.44509	0.887135
Ecc_AHA_11	DBP	3	Weighted median	0.00551719	0.860269	0.309987
Ecc_AHA_11	SBP	3	Weighted median	0.0104146	1.39358	0.543993
Ecc_AHA_11	DBP	3	Weighted mode	0.106936	0.822224	0.292912
Ecc_AHA_11	SBP	3	Weighted mode	0.248681	1.00672	0.625276
Ecc_AHA_13	DBP	7	Inverse variance weighted	0.142457	1.1247	0.766823
Ecc_AHA_13	SBP	7	Inverse variance weighted	0.195977	1.45074	1.12191
Ecc_AHA_13	DBP	7	MR Egger	0.436867	4.90956	5.81284
Ecc_AHA_13	SBP	7	MR Egger	0.662748	4.08022	8.81061
Ecc_AHA_13	DBP	7	Simple mode	0.479789	0.495656	0.658003
Ecc_AHA_13	SBP	7	Simple mode	0.00937809	2.08845	0.555165
Ecc_AHA_13	DBP	7	Weighted median	0.356223	0.265807	0.288111
Ecc_AHA_13	SBP	7	Weighted median	3.17237e-05	1.98515	0.477116
Ecc_AHA_13	DBP	7	Weighted mode	0.451962	0.24176	0.300624
Ecc_AHA_13	SBP	7	Weighted mode	0.0051377	2.1497	0.500863
Ecc_AHA_14	DBP	11	Inverse variance weighted	0.253337	0.551649	0.482936
Ecc_AHA_14	SBP	11	Inverse variance weighted	0.039428	1.23084	0.597587
Ecc_AHA_14	DBP	11	MR Egger	0.364659	2.15744	2.25977
Ecc_AHA_14	SBP	11	MR Egger	0.124173	4.50231	2.65508
Ecc_AHA_14	DBP	11	Simple mode	0.891689	0.02979	0.21328
Ecc_AHA_14	SBP	11	Simple mode	0.00399527	1.61341	0.434068
Ecc_AHA_14	DBP	11	Weighted median	0.754333	0.059773	0.19101
Ecc_AHA_14	SBP	11	Weighted median	3.12438e-05	1.48882	0.357528
Ecc_AHA_14	DBP	11	Weighted mode	0.941975	0.0162431	0.217627
Ecc_AHA_14	SBP	11	Weighted mode	0.00220686	1.61341	0.395238
Ecc_AHA_15	DBP	8	Inverse variance weighted	0.286526	0.574162	0.538728
Ecc_AHA_15	SBP	8	Inverse variance weighted	0.64848	0.25741	0.56465
Ecc_AHA_15	DBP	8	MR Egger	0.964905	0.161655	3.52445
Ecc_AHA_15	SBP	8	MR Egger	0.937236	0.303806	3.70034
Ecc_AHA_15	DBP	8	Simple mode	0.803388	-0.0779677	0.301507
Ecc_AHA_15	SBP	8	Simple mode	0.802644	0.121592	0.468387
Ecc_AHA_15	DBP	8	Weighted median	0.604474	0.128246	0.24759
Ecc_AHA_15	SBP	8	Weighted median	0.881297	0.0530632	0.355352
Ecc_AHA_15	DBP	8	Weighted mode	0.73841	-0.0947004	0.272498
Ecc_AHA_15	SBP	8	Weighted mode	0.939745	-0.0348919	0.44535
Ecc_AHA_16	DBP	1	Wald ratio	1.3658e-09	2.30354	0.380155
Ecc_AHA_16	SBP	1	Wald ratio	7.11183e-10	4.10362	0.665786
Err_AHA_1	DBP	6	Inverse variance weighted	0.798934	-0.183495	0.720362
Err_AHA_1	SBP	6	Inverse variance weighted	0.869162	-0.242787	1.47391
Err_AHA_1	DBP	6	MR Egger	0.547237	-1.73659	2.64443
Err_AHA_1	SBP	6	MR Egger	0.636963	-2.80062	5.49242
Err_AHA_1	DBP	6	Simple mode	0.236109	-0.43471	0.322966
Err_AHA_1	SBP	6	Simple mode	0.155966	-1.19094	0.713522
Err_AHA_1	DBP	6	Weighted median	0.0891851	-0.420918	0.247641
Err_AHA_1	SBP	6	Weighted median	0.109508	-0.756514	0.472701
Err_AHA_1	DBP	6	Weighted mode	0.234564	-0.377858	0.279655
Err_AHA_1	SBP	6	Weighted mode	0.177554	-0.825021	0.525995
Err_AHA_3	DBP	1	Wald ratio	0.0798292	0.754842	0.430925
Err_AHA_3	SBP	1	Wald ratio	0.424605	0.598668	0.749781
Err_AHA_4	DBP	2	Inverse variance weighted	0.0580029	-1.05249	0.555208
Err_AHA_4	SBP	2	Inverse variance weighted	0.00440026	-2.54495	0.89361
Err_AHA_5	DBP	3	Inverse variance weighted	0.000122666	-1.16812	0.30414
Err_AHA_5	SBP	3	Inverse variance weighted	0.0496964	2.23345	1.13803
Err_AHA_5	DBP	3	MR Egger	0.253089	-6.9971	2.93815
Err_AHA_5	SBP	3	MR Egger	0.251745	22.069	9.21223
Err_AHA_5	DBP	3	Simple mode	0.147627	-0.937139	0.406543
Err_AHA_5	SBP	3	Simple mode	0.252651	0.915401	0.57547
Err_AHA_5	DBP	3	Weighted median	0.0013511	-1.06593	0.332593
Err_AHA_5	SBP	3	Weighted median	0.0774849	1.0251	0.580636
Err_AHA_5	DBP	3	Weighted mode	0.145182	-0.976845	0.419319
Err_AHA_5	SBP	3	Weighted mode	0.245087	0.935684	0.574785
Err_AHA_6	DBP	5	Inverse variance weighted	0.41092	-0.62965	0.765741
Err_AHA_6	SBP	5	Inverse variance weighted	0.164365	2.91797	2.09845
Err_AHA_6	DBP	5	MR Egger	0.332794	6.54433	5.68083
Err_AHA_6	SBP	5	MR Egger	0.0472639	31.6179	9.70977
Err_AHA_6	DBP	5	Simple mode	0.0112326	-1.28776	0.289278
Err_AHA_6	SBP	5	Simple mode	0.290603	0.844979	0.694493
Err_AHA_6	DBP	5	Weighted median	2.56584e-05	-1.1636	0.276461
Err_AHA_6	SBP	5	Weighted median	0.104267	0.791917	0.487481
Err_AHA_6	DBP	5	Weighted mode	0.0111725	-1.28776	0.288827
Err_AHA_6	SBP	5	Weighted mode	0.27106	0.720959	0.565079
Err_AHA_7	DBP	4	Inverse variance weighted	0.170212	-0.945282	0.689222
Err_AHA_7	SBP	4	Inverse variance weighted	0.318554	-2.38655	2.39269
Err_AHA_7	DBP	4	MR Egger	0.454192	7.00471	7.60384
Err_AHA_7	SBP	4	MR Egger	0.916137	3.88594	32.6495
Err_AHA_7	DBP	4	Simple mode	0.408694	-0.385138	0.401982
Err_AHA_7	SBP	4	Simple mode	0.767801	0.186931	0.578476
Err_AHA_7	DBP	4	Weighted median	0.159448	-0.469472	0.333685
Err_AHA_7	SBP	4	Weighted median	0.988673	0.00822077	0.579066
Err_AHA_7	DBP	4	Weighted mode	0.461428	-0.309737	0.36769
Err_AHA_7	SBP	4	Weighted mode	0.812443	0.150052	0.57952
Err_AHA_8	DBP	3	Inverse variance weighted	0.939881	-0.0339478	0.450123
Err_AHA_8	SBP	3	Inverse variance weighted	0.742142	-0.31429	0.955237
Err_AHA_8	DBP	3	MR Egger	0.212128	2.38002	0.823762
Err_AHA_8	SBP	3	MR Egger	0.184994	4.78616	1.43132
Err_AHA_8	DBP	3	Simple mode	0.295629	-0.456509	0.325303
Err_AHA_8	SBP	3	Simple mode	0.159833	-1.13904	0.519899
Err_AHA_8	DBP	3	Weighted median	0.340412	-0.253925	0.266351
Err_AHA_8	SBP	3	Weighted median	0.031714	-0.963607	0.448607
Err_AHA_8	DBP	3	Weighted mode	0.356675	-0.350033	0.294552
Err_AHA_8	SBP	3	Weighted mode	0.15569	-1.04688	0.469814
Err_AHA_9	DBP	4	Inverse variance weighted	0.642759	-0.179057	0.386027
Err_AHA_9	SBP	4	Inverse variance weighted	0.48401	-0.437001	0.624405
Err_AHA_9	DBP	4	MR Egger	0.154468	-2.57853	1.15135
Err_AHA_9	SBP	4	MR Egger	0.151999	-4.29112	1.8964
Err_AHA_9	DBP	4	Simple mode	0.508834	0.266114	0.355836
Err_AHA_9	SBP	4	Simple mode	0.273354	-0.837319	0.625926
Err_AHA_9	DBP	4	Weighted median	0.805037	-0.0571914	0.2317
Err_AHA_9	SBP	4	Weighted median	0.103994	-0.641226	0.394409
Err_AHA_9	DBP	4	Weighted mode	0.93203	-0.0247122	0.266757
Err_AHA_9	SBP	4	Weighted mode	0.155036	-0.853438	0.45137
Err_AHA_10	DBP	4	Inverse variance weighted	0.0014342	1.42042	0.445598
Err_AHA_10	SBP	4	Inverse variance weighted	0.0131842	2.31379	0.933447
Err_AHA_10	DBP	4	MR Egger	0.0443571	8.7045	1.89697
Err_AHA_10	SBP	4	MR Egger	0.702777	-4.52884	10.2874
Err_AHA_10	DBP	4	Simple mode	0.24631	0.751999	0.523379
Err_AHA_10	SBP	4	Simple mode	0.21086	1.52103	0.958852
Err_AHA_10	DBP	4	Weighted median	0.000329039	1.02869	0.286439
Err_AHA_10	SBP	4	Weighted median	0.0296916	1.3202	0.607216
Err_AHA_10	DBP	4	Weighted mode	0.155307	0.762572	0.403689
Err_AHA_10	SBP	4	Weighted mode	0.129609	1.11925	0.539372
Err_AHA_11	DBP	4	Inverse variance weighted	0.728739	-0.148586	0.428443
Err_AHA_11	SBP	4	Inverse variance weighted	0.935294	-0.0524692	0.646285
Err_AHA_11	DBP	4	MR Egger	0.764302	0.484851	1.4136
Err_AHA_11	SBP	4	MR Egger	0.98412	-0.0506271	2.25408
Err_AHA_11	DBP	4	Simple mode	0.583759	0.437488	0.714769
Err_AHA_11	SBP	4	Simple mode	0.646671	-0.516363	1.01717
Err_AHA_11	DBP	4	Weighted median	0.785217	-0.0774175	0.284073
Err_AHA_11	SBP	4	Weighted median	0.744325	-0.152526	0.467682
Err_AHA_11	DBP	4	Weighted mode	0.611987	0.384628	0.681603
Err_AHA_11	SBP	4	Weighted mode	0.564806	-0.596218	0.924237
Err_AHA_12	DBP	5	Inverse variance weighted	0.950703	0.0215458	0.348504
Err_AHA_12	SBP	5	Inverse variance weighted	0.339509	0.469658	0.491718
Err_AHA_12	DBP	5	MR Egger	0.0916337	3.27665	1.3371
Err_AHA_12	SBP	5	MR Egger	0.957964	-0.186851	3.26517
Err_AHA_12	DBP	5	Simple mode	0.599556	0.219171	0.384937
Err_AHA_12	SBP	5	Simple mode	0.107413	1.12125	0.542061
Err_AHA_12	DBP	5	Weighted median	0.484411	0.176143	0.251911
Err_AHA_12	SBP	5	Weighted median	0.025916	0.957974	0.430073
Err_AHA_12	DBP	5	Weighted mode	0.481639	0.240146	0.309892
Err_AHA_12	SBP	5	Weighted mode	0.101896	1.1317	0.53504
Err_AHA_13	DBP	1	Wald ratio	0.00511026	-1.00682	0.359578
Err_AHA_13	SBP	1	Wald ratio	0.0677302	1.14859	0.628747
Err_AHA_14	DBP	3	Inverse variance weighted	0.122347	-1.47834	0.956858
Err_AHA_14	SBP	3	Inverse variance weighted	9.27555e-05	-1.86588	0.477353
Err_AHA_14	DBP	3	MR Egger	0.851257	1.33286	5.60045
Err_AHA_14	SBP	3	MR Egger	0.876312	-0.562304	2.85766
Err_AHA_14	DBP	3	Simple mode	0.202923	-0.595735	0.319144
Err_AHA_14	SBP	3	Simple mode	0.176581	-1.43089	0.697245
Err_AHA_14	DBP	3	Weighted median	0.0344174	-0.655954	0.310122
Err_AHA_14	SBP	3	Weighted median	0.006738	-1.53153	0.565241
Err_AHA_14	DBP	3	Weighted mode	0.171512	-0.569588	0.272241
Err_AHA_14	SBP	3	Weighted mode	0.172975	-1.41637	0.68078
Err_AHA_15	DBP	5	Inverse variance weighted	0.526097	-0.518604	0.81802
Err_AHA_15	SBP	5	Inverse variance weighted	0.525597	-0.819667	1.29134
Err_AHA_15	DBP	5	MR Egger	0.213827	-7.587	4.824
Err_AHA_15	SBP	5	MR Egger	0.341012	-9.68452	8.57777
Err_AHA_15	DBP	5	Simple mode	0.0115936	-1.58554	0.359469
Err_AHA_15	SBP	5	Simple mode	0.47528	-0.669092	0.850153
Err_AHA_15	DBP	5	Weighted median	0.000235285	-1.30324	0.354356
Err_AHA_15	SBP	5	Weighted median	0.530476	-0.39339	0.627136
Err_AHA_15	DBP	5	Weighted mode	0.00884375	-1.60309	0.336118
Err_AHA_15	SBP	5	Weighted mode	0.509434	-0.501622	0.693354
Err_AHA_16	DBP	2	Inverse variance weighted	0.0198764	-2.27225	0.975772
Err_AHA_16	SBP	2	Inverse variance weighted	0.543467	-1.25643	2.06793
WT_AHA_1	DBP	3	Inverse variance weighted	0.347883	0.957514	1.02004
WT_AHA_1	SBP	3	Inverse variance weighted	0.49845	1.835	2.71076
WT_AHA_1	DBP	3	MR Egger	0.555263	4.06026	4.83433
WT_AHA_1	SBP	3	MR Egger	0.830085	4.15781	15.2064
WT_AHA_1	DBP	3	Simple mode	0.742701	-0.130555	0.34671
WT_AHA_1	SBP	3	Simple mode	0.494895	-0.483593	0.584283
WT_AHA_1	DBP	3	Weighted median	0.423426	0.265065	0.331128
WT_AHA_1	SBP	3	Weighted median	0.350859	-0.508429	0.544984
WT_AHA_1	DBP	3	Weighted mode	0.822039	0.0954463	0.373191
WT_AHA_1	SBP	3	Weighted mode	0.265509	-0.75888	0.495789
WT_AHA_2	DBP	1	Wald ratio	0.302021	0.333993	0.323602
WT_AHA_2	SBP	1	Wald ratio	0.0547513	-1.08065	0.562592
WT_AHA_3	DBP	1	Wald ratio	1.08572e-08	-2.3405	0.409409
WT_AHA_3	SBP	1	Wald ratio	0.00211682	-2.18194	0.709958
WT_AHA_4	DBP	4	Inverse variance weighted	0.484709	-0.497013	0.71129
WT_AHA_4	SBP	4	Inverse variance weighted	0.0851814	-1.00305	0.582703
WT_AHA_4	DBP	4	MR Egger	0.247972	6.17847	3.82917
WT_AHA_4	SBP	4	MR Egger	0.827999	1.17847	4.77254
WT_AHA_4	DBP	4	Simple mode	0.405507	0.329718	0.341493
WT_AHA_4	SBP	4	Simple mode	0.400051	-0.769768	0.7868
WT_AHA_4	DBP	4	Weighted median	0.400283	0.251953	0.299546
WT_AHA_4	SBP	4	Weighted median	0.0811507	-0.853339	0.489286
WT_AHA_4	DBP	4	Weighted mode	0.359813	0.329718	0.30573
WT_AHA_4	SBP	4	Weighted mode	0.404623	-0.693852	0.717095
WT_AHA_5	DBP	11	Inverse variance weighted	0.370922	-0.271871	0.303852
WT_AHA_5	SBP	11	Inverse variance weighted	0.654242	-0.228849	0.510963
WT_AHA_5	DBP	11	MR Egger	0.78169	-0.367817	1.28813
WT_AHA_5	SBP	11	MR Egger	0.390231	-1.89443	2.09874
WT_AHA_5	DBP	11	Simple mode	0.709804	0.119572	0.312277
WT_AHA_5	SBP	11	Simple mode	0.508541	-0.356989	0.520689
WT_AHA_5	DBP	11	Weighted median	0.909773	0.0244826	0.21604
WT_AHA_5	SBP	11	Weighted median	0.173602	-0.504052	0.37043
WT_AHA_5	DBP	11	Weighted mode	0.510828	0.189199	0.277487
WT_AHA_5	SBP	11	Weighted mode	0.44965	-0.393085	0.499608
WT_AHA_6	DBP	12	Inverse variance weighted	0.150979	-0.436815	0.304172
WT_AHA_6	SBP	12	Inverse variance weighted	0.772266	-0.227286	0.785336
WT_AHA_6	DBP	12	MR Egger	0.530716	-0.959245	1.47714
WT_AHA_6	SBP	12	MR Egger	0.161974	-5.26822	3.48888
WT_AHA_6	DBP	12	Simple mode	0.309531	-0.418804	0.393104
WT_AHA_6	SBP	12	Simple mode	0.886221	0.0934357	0.638034
WT_AHA_6	DBP	12	Weighted median	0.0876524	-0.405846	0.237627
WT_AHA_6	SBP	12	Weighted median	0.11313	-0.612494	0.386607
WT_AHA_6	DBP	12	Weighted mode	0.384165	-0.406262	0.448231
WT_AHA_6	SBP	12	Weighted mode	0.0913186	-1.13855	0.615391
WT_AHA_7	DBP	11	Inverse variance weighted	0.813612	0.132255	0.560954
WT_AHA_7	SBP	11	Inverse variance weighted	0.443704	0.802439	1.04763
WT_AHA_7	DBP	11	MR Egger	0.879383	-0.587518	3.76322
WT_AHA_7	SBP	11	MR Egger	0.723697	-2.5357	6.95125
WT_AHA_7	DBP	11	Simple mode	0.72241	0.14154	0.387336
WT_AHA_7	SBP	11	Simple mode	0.844058	-0.135359	0.670493
WT_AHA_7	DBP	11	Weighted median	0.90619	-0.0319461	0.271085
WT_AHA_7	SBP	11	Weighted median	0.815315	0.119261	0.51059
WT_AHA_7	DBP	11	Weighted mode	0.888369	0.0511514	0.355242
WT_AHA_7	SBP	11	Weighted mode	0.592359	-0.338424	0.611894
WT_AHA_8	DBP	11	Inverse variance weighted	0.211368	1.12699	0.901728
WT_AHA_8	SBP	11	Inverse variance weighted	0.103107	2.54869	1.56364
WT_AHA_8	DBP	11	MR Egger	0.99276	-0.053208	5.7035
WT_AHA_8	SBP	11	MR Egger	0.834918	-2.10929	9.83228
WT_AHA_8	DBP	11	Simple mode	0.897641	-0.0754658	0.571925
WT_AHA_8	SBP	11	Simple mode	0.872556	-0.0919261	0.558557
WT_AHA_8	DBP	11	Weighted median	0.946752	-0.0197399	0.295568
WT_AHA_8	SBP	11	Weighted median	0.672217	-0.225634	0.533279
WT_AHA_8	DBP	11	Weighted mode	0.235523	-0.396569	0.314191
WT_AHA_8	SBP	11	Weighted mode	0.359905	-0.421479	0.439245
WT_AHA_9	DBP	7	Inverse variance weighted	0.622951	0.879073	1.78793
WT_AHA_9	SBP	7	Inverse variance weighted	0.361615	2.58562	2.8342
WT_AHA_9	DBP	7	MR Egger	0.0333285	17.2317	5.91781
WT_AHA_9	SBP	7	MR Egger	0.0470517	26.8588	10.2483
WT_AHA_9	DBP	7	Simple mode	0.0170931	-1.36903	0.419017
WT_AHA_9	SBP	7	Simple mode	0.584942	0.605112	1.04878
WT_AHA_9	DBP	7	Weighted median	0.0648154	-0.745461	0.403709
WT_AHA_9	SBP	7	Weighted median	0.216317	0.786927	0.636476
WT_AHA_9	DBP	7	Weighted mode	0.0527785	-0.952317	0.395621
WT_AHA_9	SBP	7	Weighted mode	0.671891	0.354787	0.797189
WT_AHA_10	DBP	9	Inverse variance weighted	0.327405	1.387	1.41624
WT_AHA_10	SBP	9	Inverse variance weighted	0.338616	2.27556	2.37804
WT_AHA_10	DBP	9	MR Egger	0.314985	5.56397	5.14085
WT_AHA_10	SBP	9	MR Egger	0.404917	7.80332	8.80524
WT_AHA_10	DBP	9	Simple mode	0.180989	0.818948	0.558873
WT_AHA_10	SBP	9	Simple mode	0.354401	-0.632557	0.643501
WT_AHA_10	DBP	9	Weighted median	0.363743	0.349204	0.384477
WT_AHA_10	SBP	9	Weighted median	0.91786	0.0579258	0.561682
WT_AHA_10	DBP	9	Weighted mode	0.335345	0.368568	0.35957
WT_AHA_10	SBP	9	Weighted mode	0.595251	-0.304511	0.550465
WT_AHA_11	DBP	10	Inverse variance weighted	0.606165	-0.221829	0.430273
WT_AHA_11	SBP	10	Inverse variance weighted	0.635135	-0.296991	0.625888
WT_AHA_11	DBP	10	MR Egger	0.795709	-0.453816	1.69529
WT_AHA_11	SBP	10	MR Egger	0.0739603	-4.16656	2.02777
WT_AHA_11	DBP	10	Simple mode	0.905976	0.0420371	0.346026
WT_AHA_11	SBP	10	Simple mode	0.0406067	-1.3193	0.552178
WT_AHA_11	DBP	10	Weighted median	0.572366	-0.143528	0.254226
WT_AHA_11	SBP	10	Weighted median	0.00207453	-1.29315	0.419942
WT_AHA_11	DBP	10	Weighted mode	0.89674	0.0420371	0.314899
WT_AHA_11	SBP	10	Weighted mode	0.0230077	-1.39381	0.509484
WT_AHA_12	DBP	7	Inverse variance weighted	0.886225	-0.0840845	0.587662
WT_AHA_12	SBP	7	Inverse variance weighted	0.703622	0.515671	1.35548
WT_AHA_12	DBP	7	MR Egger	0.0992136	-3.96344	1.9609
WT_AHA_12	SBP	7	MR Egger	0.0842961	-9.08544	4.22673
WT_AHA_12	DBP	7	Simple mode	0.819386	-0.104033	0.436087
WT_AHA_12	SBP	7	Simple mode	0.112441	-0.968556	0.52112
WT_AHA_12	DBP	7	Weighted median	0.32983	-0.285358	0.292838
WT_AHA_12	SBP	7	Weighted median	0.0130493	-1.17472	0.473216
WT_AHA_12	DBP	7	Weighted mode	0.778217	-0.122077	0.414363
WT_AHA_12	SBP	7	Weighted mode	0.0460587	-1.09733	0.43762
WT_AHA_13	DBP	5	Inverse variance weighted	0.0284106	-1.20929	0.551791
WT_AHA_13	SBP	5	Inverse variance weighted	0.0158238	-1.6508	0.68414
WT_AHA_13	DBP	5	MR Egger	0.354104	-4.36588	3.99244
WT_AHA_13	SBP	5	MR Egger	0.210109	-7.0608	4.44142
WT_AHA_13	DBP	5	Simple mode	0.384541	-0.715511	0.733468
WT_AHA_13	SBP	5	Simple mode	0.223801	-1.30791	0.909501
WT_AHA_13	DBP	5	Weighted median	0.0082844	-0.883761	0.334726
WT_AHA_13	SBP	5	Weighted median	0.00801593	-1.37805	0.519744
WT_AHA_13	DBP	5	Weighted mode	0.197443	-0.748731	0.484897
WT_AHA_13	SBP	5	Weighted mode	0.199751	-1.25084	0.815268
WT_AHA_14	DBP	7	Inverse variance weighted	0.00298735	-1.55527	0.52383
WT_AHA_14	SBP	7	Inverse variance weighted	0.0614997	-1.91062	1.02178
WT_AHA_14	DBP	7	MR Egger	0.623594	1.67481	3.20496
WT_AHA_14	SBP	7	MR Egger	0.744432	-2.36771	6.87134
WT_AHA_14	DBP	7	Simple mode	0.0560715	-2.69897	1.14229
WT_AHA_14	SBP	7	Simple mode	0.785042	-0.230571	0.808306
WT_AHA_14	DBP	7	Weighted median	0.103758	-0.617947	0.379831
WT_AHA_14	SBP	7	Weighted median	0.200525	-0.685544	0.535557
WT_AHA_14	DBP	7	Weighted mode	0.293982	-0.516514	0.449219
WT_AHA_14	SBP	7	Weighted mode	0.673575	-0.293769	0.663757
WT_AHA_15	DBP	4	Inverse variance weighted	0.00316196	-1.59797	0.541402
WT_AHA_15	SBP	4	Inverse variance weighted	0.420348	-1.16309	1.44337
WT_AHA_15	DBP	4	MR Egger	0.115446	-13.8405	5.16065
WT_AHA_15	SBP	4	MR Egger	0.252859	-28.9921	18.2375
WT_AHA_15	DBP	4	Simple mode	0.0943143	-1.31785	0.544952
WT_AHA_15	SBP	4	Simple mode	0.830071	0.242111	1.03483
WT_AHA_15	DBP	4	Weighted median	0.000457055	-1.40014	0.3995
WT_AHA_15	SBP	4	Weighted median	0.925204	-0.0664739	0.708067
WT_AHA_15	DBP	4	Weighted mode	0.0653358	-1.30629	0.45903
WT_AHA_15	SBP	4	Weighted mode	0.611791	0.485465	0.859799
WT_AHA_16	DBP	5	Inverse variance weighted	0.0169745	-1.09052	0.456808
WT_AHA_16	SBP	5	Inverse variance weighted	0.316382	-0.682545	0.681237
WT_AHA_16	DBP	5	MR Egger	0.0663648	-10.7256	3.79424
WT_AHA_16	SBP	5	MR Egger	0.13699	-13.577	6.72973
WT_AHA_16	DBP	5	Simple mode	0.0695191	-1.15097	0.467434
WT_AHA_16	SBP	5	Simple mode	0.257124	-1.36955	1.03706
WT_AHA_16	DBP	5	Weighted median	0.000390783	-1.14781	0.323671
WT_AHA_16	SBP	5	Weighted median	0.28893	-0.6382	0.601807
WT_AHA_16	DBP	5	Weighted mode	0.0691631	-1.1004	0.446033
WT_AHA_16	SBP	5	Weighted mode	0.269432	-1.35093	1.05462

## Sheet: Exposure_BP_Outcome_LV
Exposure	Outcome	Instruments	Method	P-value	Beta	SE		MR Egger P-value < 0.05	MR Egger P-value < 0.003125
diastolic blood pressure || id:ieu-b-39	Ecc_AHA_1	307	Inverse variance weighted	0.273513	-0.00337251	0.0030799
systolic blood pressure || id:ieu-b-38	Ecc_AHA_1	290	Inverse variance weighted	0.602619	0.00101781	0.00195493
diastolic blood pressure || id:ieu-b-39	Ecc_AHA_1	307	MR Egger	0.666307	-0.00315643	0.00731262
systolic blood pressure || id:ieu-b-38	Ecc_AHA_1	290	MR Egger	0.786541	-0.00129759	0.00478713
diastolic blood pressure || id:ieu-b-39	Ecc_AHA_1	307	Simple mode	0.154888	-0.016184	0.0113492
systolic blood pressure || id:ieu-b-38	Ecc_AHA_1	290	Simple mode	0.898032	-0.00103784	0.0080917
diastolic blood pressure || id:ieu-b-39	Ecc_AHA_1	307	Weighted median	0.162181	-0.00620941	0.00444235
systolic blood pressure || id:ieu-b-38	Ecc_AHA_1	290	Weighted median	0.631858	-0.00133571	0.00278787
diastolic blood pressure || id:ieu-b-39	Ecc_AHA_1	307	Weighted mode	0.691971	-0.00326741	0.00823945
systolic blood pressure || id:ieu-b-38	Ecc_AHA_1	290	Weighted mode	0.617939	-0.00276263	0.00553287
diastolic blood pressure || id:ieu-b-39	Ecc_AHA_2	307	Inverse variance weighted	0.331516	-0.00281073	0.00289448
systolic blood pressure || id:ieu-b-38	Ecc_AHA_2	290	Inverse variance weighted	0.759085	-0.00055699	0.00181618
diastolic blood pressure || id:ieu-b-39	Ecc_AHA_2	307	MR Egger	0.217151	-0.00848734	0.00686291
systolic blood pressure || id:ieu-b-38	Ecc_AHA_2	290	MR Egger	0.120684	-0.00689625	0.00443057
diastolic blood pressure || id:ieu-b-39	Ecc_AHA_2	307	Simple mode	0.159163	-0.0183769	0.013021
systolic blood pressure || id:ieu-b-38	Ecc_AHA_2	290	Simple mode	0.308048	-0.00918539	0.00899534
diastolic blood pressure || id:ieu-b-39	Ecc_AHA_2	307	Weighted median	0.235462	-0.0050784	0.00428049
systolic blood pressure || id:ieu-b-38	Ecc_AHA_2	290	Weighted median	0.214633	-0.00306948	0.00247354
diastolic blood pressure || id:ieu-b-39	Ecc_AHA_2	307	Weighted mode	0.122155	-0.0122298	0.0078898
systolic blood pressure || id:ieu-b-38	Ecc_AHA_2	290	Weighted mode	0.0712511	-0.0106587	0.00588705
diastolic blood pressure || id:ieu-b-39	Ecc_AHA_3	307	Inverse variance weighted	0.64542	-0.00148293	0.00322283
systolic blood pressure || id:ieu-b-38	Ecc_AHA_3	290	Inverse variance weighted	0.276664	0.00213352	0.00196123
diastolic blood pressure || id:ieu-b-39	Ecc_AHA_3	307	MR Egger	0.900588	-0.000956611	0.00765149
systolic blood pressure || id:ieu-b-38	Ecc_AHA_3	290	MR Egger	0.890824	0.00065992	0.00480351
diastolic blood pressure || id:ieu-b-39	Ecc_AHA_3	307	Simple mode	0.337918	-0.0141198	0.0147113
systolic blood pressure || id:ieu-b-38	Ecc_AHA_3	290	Simple mode	0.666988	-0.00375578	0.00871962
diastolic blood pressure || id:ieu-b-39	Ecc_AHA_3	307	Weighted median	0.338137	-0.00450862	0.00470701
systolic blood pressure || id:ieu-b-38	Ecc_AHA_3	290	Weighted median	0.789223	0.000723105	0.00270502
diastolic blood pressure || id:ieu-b-39	Ecc_AHA_3	307	Weighted mode	0.547054	-0.00578139	0.00959007
systolic blood pressure || id:ieu-b-38	Ecc_AHA_3	290	Weighted mode	0.93037	-0.000482101	0.00551253
diastolic blood pressure || id:ieu-b-39	Ecc_AHA_4	307	Inverse variance weighted	0.840351	0.000599898	0.00297797
systolic blood pressure || id:ieu-b-38	Ecc_AHA_4	290	Inverse variance weighted	0.396606	0.00151563	0.00178793
diastolic blood pressure || id:ieu-b-39	Ecc_AHA_4	307	MR Egger	0.705942	0.00266977	0.00706913
systolic blood pressure || id:ieu-b-38	Ecc_AHA_4	290	MR Egger	0.753324	-0.00137655	0.00437612
diastolic blood pressure || id:ieu-b-39	Ecc_AHA_4	307	Simple mode	0.429805	0.00977582	0.0123655
systolic blood pressure || id:ieu-b-38	Ecc_AHA_4	290	Simple mode	0.481687	0.00515472	0.00731682
diastolic blood pressure || id:ieu-b-39	Ecc_AHA_4	307	Weighted median	0.925475	-0.000425673	0.00455074
systolic blood pressure || id:ieu-b-38	Ecc_AHA_4	290	Weighted median	0.622658	0.00126998	0.0025808
diastolic blood pressure || id:ieu-b-39	Ecc_AHA_4	307	Weighted mode	0.684611	0.00326488	0.00803038
systolic blood pressure || id:ieu-b-38	Ecc_AHA_4	290	Weighted mode	0.544502	0.00337883	0.00556886
diastolic blood pressure || id:ieu-b-39	Ecc_AHA_5	307	Inverse variance weighted	0.66345	0.00140396	0.00322635
systolic blood pressure || id:ieu-b-38	Ecc_AHA_5	290	Inverse variance weighted	0.852973	0.00033154	0.00178895
diastolic blood pressure || id:ieu-b-39	Ecc_AHA_5	307	MR Egger	0.165656	0.0106143	0.00763826
systolic blood pressure || id:ieu-b-38	Ecc_AHA_5	290	MR Egger	0.515693	-0.00284924	0.00437804
diastolic blood pressure || id:ieu-b-39	Ecc_AHA_5	307	Simple mode	0.296328	-0.0144176	0.0137819
systolic blood pressure || id:ieu-b-38	Ecc_AHA_5	290	Simple mode	0.473897	0.0059085	0.00823953
diastolic blood pressure || id:ieu-b-39	Ecc_AHA_5	307	Weighted median	0.488674	0.00321758	0.00464686
systolic blood pressure || id:ieu-b-38	Ecc_AHA_5	290	Weighted median	0.255112	0.00303738	0.002669
diastolic blood pressure || id:ieu-b-39	Ecc_AHA_5	307	Weighted mode	0.847903	-0.00154861	0.0080675
systolic blood pressure || id:ieu-b-38	Ecc_AHA_5	290	Weighted mode	0.422183	0.00465033	0.00578556
diastolic blood pressure || id:ieu-b-39	Ecc_AHA_6	307	Inverse variance weighted	0.0282638	0.00676358	0.00308332
systolic blood pressure || id:ieu-b-38	Ecc_AHA_6	290	Inverse variance weighted	0.063663	0.00344275	0.0018564
diastolic blood pressure || id:ieu-b-39	Ecc_AHA_6	307	MR Egger	0.0402965	0.0150384	0.00730202
systolic blood pressure || id:ieu-b-38	Ecc_AHA_6	290	MR Egger	0.302503	0.00469694	0.0045472
diastolic blood pressure || id:ieu-b-39	Ecc_AHA_6	307	Simple mode	0.720631	-0.00444354	0.012414
systolic blood pressure || id:ieu-b-38	Ecc_AHA_6	290	Simple mode	0.744798	0.00261489	0.0080256
diastolic blood pressure || id:ieu-b-39	Ecc_AHA_6	307	Weighted median	0.26556	0.00497675	0.00447009
systolic blood pressure || id:ieu-b-38	Ecc_AHA_6	290	Weighted median	0.105492	0.00451775	0.00279082
diastolic blood pressure || id:ieu-b-39	Ecc_AHA_6	307	Weighted mode	0.774337	0.00243626	0.00848987
systolic blood pressure || id:ieu-b-38	Ecc_AHA_6	290	Weighted mode	0.304148	0.00666692	0.00647645
diastolic blood pressure || id:ieu-b-39	Ecc_AHA_7	307	Inverse variance weighted	0.315798	-0.00299955	0.00299019
systolic blood pressure || id:ieu-b-38	Ecc_AHA_7	290	Inverse variance weighted	0.078278	-0.00310164	0.00176153
diastolic blood pressure || id:ieu-b-39	Ecc_AHA_7	307	MR Egger	0.823293	0.00158542	0.00709349
systolic blood pressure || id:ieu-b-38	Ecc_AHA_7	290	MR Egger	0.113821	-0.00683388	0.00430868
diastolic blood pressure || id:ieu-b-39	Ecc_AHA_7	307	Simple mode	0.943791	-0.000827326	0.0117246
systolic blood pressure || id:ieu-b-38	Ecc_AHA_7	290	Simple mode	0.747907	-0.00247086	0.00768045
diastolic blood pressure || id:ieu-b-39	Ecc_AHA_7	307	Weighted median	0.305895	-0.00454322	0.00443729
systolic blood pressure || id:ieu-b-38	Ecc_AHA_7	290	Weighted median	0.082319	-0.00447794	0.0025774
diastolic blood pressure || id:ieu-b-39	Ecc_AHA_7	307	Weighted mode	0.495339	-0.00574705	0.00841863
systolic blood pressure || id:ieu-b-38	Ecc_AHA_7	290	Weighted mode	0.517178	-0.00349622	0.00539125
diastolic blood pressure || id:ieu-b-39	Ecc_AHA_8	307	Inverse variance weighted	0.138464	-0.00474316	0.00320152
systolic blood pressure || id:ieu-b-38	Ecc_AHA_8	290	Inverse variance weighted	0.484543	-0.00136278	0.00194957
diastolic blood pressure || id:ieu-b-39	Ecc_AHA_8	307	MR Egger	0.971964	0.000267128	0.00759449
systolic blood pressure || id:ieu-b-38	Ecc_AHA_8	290	MR Egger	0.125531	-0.0073143	0.00476058
diastolic blood pressure || id:ieu-b-39	Ecc_AHA_8	307	Simple mode	0.619181	0.00669614	0.0134591
systolic blood pressure || id:ieu-b-38	Ecc_AHA_8	290	Simple mode	0.740628	0.00270984	0.00817843
diastolic blood pressure || id:ieu-b-39	Ecc_AHA_8	307	Weighted median	0.20641	-0.00581719	0.00460404
systolic blood pressure || id:ieu-b-38	Ecc_AHA_8	290	Weighted median	0.199638	-0.00336375	0.00262263
diastolic blood pressure || id:ieu-b-39	Ecc_AHA_8	307	Weighted mode	0.330886	-0.00827271	0.0084946
systolic blood pressure || id:ieu-b-38	Ecc_AHA_8	290	Weighted mode	0.54537	-0.0030213	0.00499036
diastolic blood pressure || id:ieu-b-39	Ecc_AHA_9	307	Inverse variance weighted	0.00183597	-0.0105539	0.00338747
systolic blood pressure || id:ieu-b-38	Ecc_AHA_9	290	Inverse variance weighted	0.0678832	-0.00376301	0.00206104
diastolic blood pressure || id:ieu-b-39	Ecc_AHA_9	307	MR Egger	0.0353981	-0.0169731	0.00803204
systolic blood pressure || id:ieu-b-38	Ecc_AHA_9	290	MR Egger	0.127396	-0.0077093	0.0050425
diastolic blood pressure || id:ieu-b-39	Ecc_AHA_9	307	Simple mode	0.331446	-0.013917	0.0143068
systolic blood pressure || id:ieu-b-38	Ecc_AHA_9	290	Simple mode	0.102679	-0.0143868	0.00878747
diastolic blood pressure || id:ieu-b-39	Ecc_AHA_9	307	Weighted median	0.0103133	-0.0120537	0.00469904
systolic blood pressure || id:ieu-b-38	Ecc_AHA_9	290	Weighted median	0.0690476	-0.00504895	0.00277704
diastolic blood pressure || id:ieu-b-39	Ecc_AHA_9	307	Weighted mode	0.171701	-0.0162532	0.0118639
systolic blood pressure || id:ieu-b-38	Ecc_AHA_9	290	Weighted mode	0.0662925	-0.0109556	0.00594311
diastolic blood pressure || id:ieu-b-39	Ecc_AHA_10	307	Inverse variance weighted	0.898317	0.000387863	0.00303521
systolic blood pressure || id:ieu-b-38	Ecc_AHA_10	290	Inverse variance weighted	0.668352	-0.000792478	0.00184981
diastolic blood pressure || id:ieu-b-39	Ecc_AHA_10	307	MR Egger	0.915627	0.000764086	0.00720621
systolic blood pressure || id:ieu-b-38	Ecc_AHA_10	290	MR Egger	0.764249	-0.00136028	0.0045314
diastolic blood pressure || id:ieu-b-39	Ecc_AHA_10	307	Simple mode	0.696502	-0.00459962	0.0117814
systolic blood pressure || id:ieu-b-38	Ecc_AHA_10	290	Simple mode	0.886727	0.00111958	0.00785267
diastolic blood pressure || id:ieu-b-39	Ecc_AHA_10	307	Weighted median	0.583987	0.00249699	0.00456014
systolic blood pressure || id:ieu-b-38	Ecc_AHA_10	290	Weighted median	0.886097	-0.000389666	0.00272028
diastolic blood pressure || id:ieu-b-39	Ecc_AHA_10	307	Weighted mode	0.622973	0.00393959	0.00800502
systolic blood pressure || id:ieu-b-38	Ecc_AHA_10	290	Weighted mode	0.681733	0.00222314	0.00541548
diastolic blood pressure || id:ieu-b-39	Ecc_AHA_11	307	Inverse variance weighted	0.542654	-0.00189251	0.00310857
systolic blood pressure || id:ieu-b-38	Ecc_AHA_11	290	Inverse variance weighted	0.129709	-0.00282289	0.00186299
diastolic blood pressure || id:ieu-b-39	Ecc_AHA_11	307	MR Egger	0.544479	0.00447138	0.00736959
systolic blood pressure || id:ieu-b-38	Ecc_AHA_11	290	MR Egger	0.638176	-0.00214843	0.00456386
diastolic blood pressure || id:ieu-b-39	Ecc_AHA_11	307	Simple mode	0.288936	-0.0131782	0.0124053
systolic blood pressure || id:ieu-b-38	Ecc_AHA_11	290	Simple mode	0.153022	-0.0122464	0.0085477
diastolic blood pressure || id:ieu-b-39	Ecc_AHA_11	307	Weighted median	0.560699	-0.00259941	0.00446784
systolic blood pressure || id:ieu-b-38	Ecc_AHA_11	290	Weighted median	0.0542234	-0.00518295	0.00269238
diastolic blood pressure || id:ieu-b-39	Ecc_AHA_11	307	Weighted mode	0.237945	-0.00974803	0.00824392
systolic blood pressure || id:ieu-b-38	Ecc_AHA_11	290	Weighted mode	0.11113	-0.009406	0.00588601
diastolic blood pressure || id:ieu-b-39	Ecc_AHA_12	307	Inverse variance weighted	0.464941	0.00218107	0.00298476
systolic blood pressure || id:ieu-b-38	Ecc_AHA_12	290	Inverse variance weighted	0.39635	0.00152295	0.00179559
diastolic blood pressure || id:ieu-b-39	Ecc_AHA_12	307	MR Egger	0.606569	0.00365299	0.00708614
systolic blood pressure || id:ieu-b-38	Ecc_AHA_12	290	MR Egger	0.1154	0.00692471	0.00438509
diastolic blood pressure || id:ieu-b-39	Ecc_AHA_12	307	Simple mode	0.655333	0.00507227	0.0113523
systolic blood pressure || id:ieu-b-38	Ecc_AHA_12	290	Simple mode	0.43683	0.00512012	0.00657574
diastolic blood pressure || id:ieu-b-39	Ecc_AHA_12	307	Weighted median	0.556353	0.00257386	0.00437532
systolic blood pressure || id:ieu-b-38	Ecc_AHA_12	290	Weighted median	0.0673506	0.00461758	0.0025242
diastolic blood pressure || id:ieu-b-39	Ecc_AHA_12	307	Weighted mode	0.890529	0.00104551	0.00758994
systolic blood pressure || id:ieu-b-38	Ecc_AHA_12	290	Weighted mode	0.36643	0.00388714	0.00429707
diastolic blood pressure || id:ieu-b-39	Ecc_AHA_13	307	Inverse variance weighted	0.359867	-0.00276761	0.00302267
systolic blood pressure || id:ieu-b-38	Ecc_AHA_13	290	Inverse variance weighted	0.114361	-0.00301779	0.00191133
diastolic blood pressure || id:ieu-b-39	Ecc_AHA_13	307	MR Egger	0.389137	-0.00618666	0.00717365
systolic blood pressure || id:ieu-b-38	Ecc_AHA_13	290	MR Egger	0.031784	-0.0100558	0.00466059
diastolic blood pressure || id:ieu-b-39	Ecc_AHA_13	307	Simple mode	0.805626	-0.00288095	0.0116976
systolic blood pressure || id:ieu-b-38	Ecc_AHA_13	290	Simple mode	0.447386	-0.00585025	0.00768942
diastolic blood pressure || id:ieu-b-39	Ecc_AHA_13	307	Weighted median	0.157033	-0.00615216	0.00434744
systolic blood pressure || id:ieu-b-38	Ecc_AHA_13	290	Weighted median	0.093144	-0.00434583	0.00258828
diastolic blood pressure || id:ieu-b-39	Ecc_AHA_13	307	Weighted mode	0.295416	-0.00723047	0.00689859
systolic blood pressure || id:ieu-b-38	Ecc_AHA_13	290	Weighted mode	0.493254	-0.00372976	0.00543686
diastolic blood pressure || id:ieu-b-39	Ecc_AHA_14	307	Inverse variance weighted	0.522543	-0.00224767	0.0035151
systolic blood pressure || id:ieu-b-38	Ecc_AHA_14	290	Inverse variance weighted	0.404896	-0.00167609	0.00201233
diastolic blood pressure || id:ieu-b-39	Ecc_AHA_14	307	MR Egger	0.857401	0.00150031	0.00834266
systolic blood pressure || id:ieu-b-38	Ecc_AHA_14	290	MR Egger	0.339546	-0.0047127	0.00492625
diastolic blood pressure || id:ieu-b-39	Ecc_AHA_14	307	Simple mode	0.669853	0.00550457	0.0128985
systolic blood pressure || id:ieu-b-38	Ecc_AHA_14	290	Simple mode	0.662164	-0.00369291	0.00844328
diastolic blood pressure || id:ieu-b-39	Ecc_AHA_14	307	Weighted median	0.746065	-0.00145434	0.00449102
systolic blood pressure || id:ieu-b-38	Ecc_AHA_14	290	Weighted median	0.946586	-0.000182029	0.00271704
diastolic blood pressure || id:ieu-b-39	Ecc_AHA_14	307	Weighted mode	0.883046	0.00137556	0.00934279
systolic blood pressure || id:ieu-b-38	Ecc_AHA_14	290	Weighted mode	0.872137	0.000895302	0.00555788
diastolic blood pressure || id:ieu-b-39	Ecc_AHA_15	307	Inverse variance weighted	0.852201	-0.000598991	0.00321501
systolic blood pressure || id:ieu-b-38	Ecc_AHA_15	290	Inverse variance weighted	0.467089	-0.00135052	0.00185709
diastolic blood pressure || id:ieu-b-39	Ecc_AHA_15	307	MR Egger	0.244337	0.00887623	0.0076095
systolic blood pressure || id:ieu-b-38	Ecc_AHA_15	290	MR Egger	0.475418	-0.00325006	0.00454791
diastolic blood pressure || id:ieu-b-39	Ecc_AHA_15	307	Simple mode	0.476852	-0.00870608	0.0122233
systolic blood pressure || id:ieu-b-38	Ecc_AHA_15	290	Simple mode	0.429725	-0.00699359	0.00884399
diastolic blood pressure || id:ieu-b-39	Ecc_AHA_15	307	Weighted median	0.752233	-0.00144163	0.00456651
systolic blood pressure || id:ieu-b-38	Ecc_AHA_15	290	Weighted median	0.317295	-0.00273102	0.00273093
diastolic blood pressure || id:ieu-b-39	Ecc_AHA_15	307	Weighted mode	0.566764	-0.00451675	0.0078765
systolic blood pressure || id:ieu-b-38	Ecc_AHA_15	290	Weighted mode	0.435015	-0.00511359	0.00654141
diastolic blood pressure || id:ieu-b-39	Ecc_AHA_16	307	Inverse variance weighted	0.255659	0.00358166	0.0031509
systolic blood pressure || id:ieu-b-38	Ecc_AHA_16	290	Inverse variance weighted	0.861261	-0.000336518	0.0019255
diastolic blood pressure || id:ieu-b-39	Ecc_AHA_16	307	MR Egger	0.291044	0.00790714	0.00747602
systolic blood pressure || id:ieu-b-38	Ecc_AHA_16	290	MR Egger	0.788759	0.00126469	0.00471598
diastolic blood pressure || id:ieu-b-39	Ecc_AHA_16	307	Simple mode	0.931359	-0.00114281	0.0132568
systolic blood pressure || id:ieu-b-38	Ecc_AHA_16	290	Simple mode	0.253126	-0.0111016	0.0096951
diastolic blood pressure || id:ieu-b-39	Ecc_AHA_16	307	Weighted median	0.807382	0.00112467	0.00461296
systolic blood pressure || id:ieu-b-38	Ecc_AHA_16	290	Weighted median	0.23228	-0.00344652	0.00288531
diastolic blood pressure || id:ieu-b-39	Ecc_AHA_16	307	Weighted mode	0.699065	-0.00333743	0.00862506
systolic blood pressure || id:ieu-b-38	Ecc_AHA_16	290	Weighted mode	0.248454	-0.007749	0.00670071
diastolic blood pressure || id:ieu-b-39	Ecc_Global	307	Inverse variance weighted	0.67574	-0.00150721	0.00360334
systolic blood pressure || id:ieu-b-38	Ecc_Global	290	Inverse variance weighted	0.668352	-0.000864414	0.00201772
diastolic blood pressure || id:ieu-b-39	Ecc_Global	307	MR Egger	0.733842	0.00291005	0.00855068
systolic blood pressure || id:ieu-b-38	Ecc_Global	290	MR Egger	0.37256	-0.00440993	0.0049379
diastolic blood pressure || id:ieu-b-39	Ecc_Global	307	Simple mode	0.645743	-0.00568262	0.0123498
systolic blood pressure || id:ieu-b-38	Ecc_Global	290	Simple mode	0.84499	0.00165138	0.00843872
diastolic blood pressure || id:ieu-b-39	Ecc_Global	307	Weighted median	0.181016	-0.00578744	0.00432663
systolic blood pressure || id:ieu-b-38	Ecc_Global	290	Weighted median	0.794051	-0.000694287	0.00265955
diastolic blood pressure || id:ieu-b-39	Ecc_Global	307	Weighted mode	0.280511	-0.00864439	0.00799603
systolic blood pressure || id:ieu-b-38	Ecc_Global	290	Weighted mode	0.789777	0.00165138	0.00618848
diastolic blood pressure || id:ieu-b-39	Err_AHA_1	307	Inverse variance weighted	0.34638	0.00294222	0.00312459
systolic blood pressure || id:ieu-b-38	Err_AHA_1	290	Inverse variance weighted	0.880668	0.000312079	0.00207883
diastolic blood pressure || id:ieu-b-39	Err_AHA_1	307	MR Egger	0.590207	0.00399908	0.00741798
systolic blood pressure || id:ieu-b-38	Err_AHA_1	290	MR Egger	0.00943013	0.0131331	0.00502491
diastolic blood pressure || id:ieu-b-39	Err_AHA_1	307	Simple mode	0.666101	0.00539453	0.0124896
systolic blood pressure || id:ieu-b-38	Err_AHA_1	290	Simple mode	0.488942	0.00525349	0.00758211
diastolic blood pressure || id:ieu-b-39	Err_AHA_1	307	Weighted median	0.631698	0.00211145	0.00440494
systolic blood pressure || id:ieu-b-38	Err_AHA_1	290	Weighted median	0.935961	-0.000216366	0.00269287
diastolic blood pressure || id:ieu-b-39	Err_AHA_1	307	Weighted mode	0.772659	-0.00275913	0.00954204
systolic blood pressure || id:ieu-b-38	Err_AHA_1	290	Weighted mode	0.873833	-0.000747432	0.00470284
diastolic blood pressure || id:ieu-b-39	Err_AHA_2	307	Inverse variance weighted	0.970847	-0.000105915	0.00289812
systolic blood pressure || id:ieu-b-38	Err_AHA_2	290	Inverse variance weighted	0.109697	-0.00262461	0.00164084
diastolic blood pressure || id:ieu-b-39	Err_AHA_2	307	MR Egger	0.437005	-0.00534915	0.006873
systolic blood pressure || id:ieu-b-38	Err_AHA_2	290	MR Egger	0.200803	-0.00515007	0.00401659
diastolic blood pressure || id:ieu-b-39	Err_AHA_2	307	Simple mode	0.791142	-0.00353057	0.0133199
systolic blood pressure || id:ieu-b-38	Err_AHA_2	290	Simple mode	0.277204	0.0087226	0.00801211
diastolic blood pressure || id:ieu-b-39	Err_AHA_2	307	Weighted median	0.487787	-0.00314296	0.00452985
systolic blood pressure || id:ieu-b-38	Err_AHA_2	290	Weighted median	0.0579055	-0.00492438	0.00259668
diastolic blood pressure || id:ieu-b-39	Err_AHA_2	307	Weighted mode	0.397964	-0.00871491	0.0102958
systolic blood pressure || id:ieu-b-38	Err_AHA_2	290	Weighted mode	0.051089	-0.0111989	0.005717
diastolic blood pressure || id:ieu-b-39	Err_AHA_3	307	Inverse variance weighted	0.00532163	-0.00837969	0.00300682
systolic blood pressure || id:ieu-b-38	Err_AHA_3	290	Inverse variance weighted	0.0665362	-0.00334548	0.00182336
diastolic blood pressure || id:ieu-b-39	Err_AHA_3	307	MR Egger	0.425461	-0.00569592	0.00713727
systolic blood pressure || id:ieu-b-38	Err_AHA_3	290	MR Egger	0.594516	-0.00238026	0.00446664
diastolic blood pressure || id:ieu-b-39	Err_AHA_3	307	Simple mode	0.405808	-0.0104115	0.0125071
systolic blood pressure || id:ieu-b-38	Err_AHA_3	290	Simple mode	0.216386	-0.00978885	0.00790122
diastolic blood pressure || id:ieu-b-39	Err_AHA_3	307	Weighted median	0.0665635	-0.00783929	0.004273
systolic blood pressure || id:ieu-b-38	Err_AHA_3	290	Weighted median	0.205522	-0.00331937	0.00262199
diastolic blood pressure || id:ieu-b-39	Err_AHA_3	307	Weighted mode	0.47717	-0.00628721	0.00883362
systolic blood pressure || id:ieu-b-38	Err_AHA_3	290	Weighted mode	0.28942	-0.00591011	0.00556852
diastolic blood pressure || id:ieu-b-39	Err_AHA_4	307	Inverse variance weighted	0.0429221	-0.00589458	0.00291167
systolic blood pressure || id:ieu-b-38	Err_AHA_4	290	Inverse variance weighted	0.222091	-0.00216643	0.00177432
diastolic blood pressure || id:ieu-b-39	Err_AHA_4	307	MR Egger	0.707957	-0.00259088	0.0069099
systolic blood pressure || id:ieu-b-38	Err_AHA_4	290	MR Egger	0.559322	0.00253468	0.00433628
diastolic blood pressure || id:ieu-b-39	Err_AHA_4	307	Simple mode	0.270238	-0.0141469	0.0128083
systolic blood pressure || id:ieu-b-38	Err_AHA_4	290	Simple mode	0.106397	-0.0122622	0.00757091
diastolic blood pressure || id:ieu-b-39	Err_AHA_4	307	Weighted median	0.0527905	-0.00827563	0.00427321
systolic blood pressure || id:ieu-b-38	Err_AHA_4	290	Weighted median	0.0911721	-0.00428401	0.00253605
diastolic blood pressure || id:ieu-b-39	Err_AHA_4	307	Weighted mode	0.124665	-0.0123878	0.00804558
systolic blood pressure || id:ieu-b-38	Err_AHA_4	290	Weighted mode	0.155662	-0.0074369	0.00522428
diastolic blood pressure || id:ieu-b-39	Err_AHA_5	307	Inverse variance weighted	0.0973179	-0.00509535	0.00307319
systolic blood pressure || id:ieu-b-38	Err_AHA_5	290	Inverse variance weighted	0.130994	-0.00317354	0.00210141
diastolic blood pressure || id:ieu-b-39	Err_AHA_5	307	MR Egger	0.14532	-0.0106409	0.00728827
systolic blood pressure || id:ieu-b-38	Err_AHA_5	290	MR Egger	0.760833	-0.0015682	0.00514711
diastolic blood pressure || id:ieu-b-39	Err_AHA_5	307	Simple mode	0.231149	-0.0152728	0.0127296
systolic blood pressure || id:ieu-b-38	Err_AHA_5	290	Simple mode	0.494767	-0.00500888	0.00732706
diastolic blood pressure || id:ieu-b-39	Err_AHA_5	307	Weighted median	0.0487192	-0.00862773	0.00437725
systolic blood pressure || id:ieu-b-38	Err_AHA_5	290	Weighted median	0.0831718	-0.00476643	0.00275107
diastolic blood pressure || id:ieu-b-39	Err_AHA_5	307	Weighted mode	0.0974672	-0.0183481	0.0110374
systolic blood pressure || id:ieu-b-38	Err_AHA_5	290	Weighted mode	0.153099	-0.00763214	0.00532808
diastolic blood pressure || id:ieu-b-39	Err_AHA_6	307	Inverse variance weighted	0.828418	-0.000694637	0.00320507
systolic blood pressure || id:ieu-b-38	Err_AHA_6	290	Inverse variance weighted	0.983261	4.40766e-05	0.00210087
diastolic blood pressure || id:ieu-b-39	Err_AHA_6	307	MR Egger	0.553453	-0.00451227	0.007606
systolic blood pressure || id:ieu-b-38	Err_AHA_6	290	MR Egger	0.633114	0.0024584	0.00514461
diastolic blood pressure || id:ieu-b-39	Err_AHA_6	307	Simple mode	0.102159	0.0236466	0.014424
systolic blood pressure || id:ieu-b-38	Err_AHA_6	290	Simple mode	0.849073	0.00147495	0.00774367
diastolic blood pressure || id:ieu-b-39	Err_AHA_6	307	Weighted median	0.729956	-0.00159065	0.00460811
systolic blood pressure || id:ieu-b-38	Err_AHA_6	290	Weighted median	0.755727	-0.000869661	0.00279547
diastolic blood pressure || id:ieu-b-39	Err_AHA_6	307	Weighted mode	0.548439	-0.00685294	0.011407
systolic blood pressure || id:ieu-b-38	Err_AHA_6	290	Weighted mode	0.347798	-0.00521933	0.00555012
diastolic blood pressure || id:ieu-b-39	Err_AHA_7	307	Inverse variance weighted	0.000127003	0.0118209	0.00308462
systolic blood pressure || id:ieu-b-38	Err_AHA_7	290	Inverse variance weighted	4.99311e-05	0.00788106	0.00194309
diastolic blood pressure || id:ieu-b-39	Err_AHA_7	307	MR Egger	0.00171836	0.023057	0.00728939
systolic blood pressure || id:ieu-b-38	Err_AHA_7	290	MR Egger	0.0133864	0.0118304	0.00475364
diastolic blood pressure || id:ieu-b-39	Err_AHA_7	307	Simple mode	0.57772	0.00802664	0.0144024
systolic blood pressure || id:ieu-b-38	Err_AHA_7	290	Simple mode	0.676452	0.00373865	0.00894984
diastolic blood pressure || id:ieu-b-39	Err_AHA_7	307	Weighted median	0.00927539	0.0118031	0.00453662
systolic blood pressure || id:ieu-b-38	Err_AHA_7	290	Weighted median	0.00162779	0.00840748	0.0026683
diastolic blood pressure || id:ieu-b-39	Err_AHA_7	307	Weighted mode	0.125761	0.0149424	0.00973305
systolic blood pressure || id:ieu-b-38	Err_AHA_7	290	Weighted mode	0.0389066	0.0140327	0.00676399
diastolic blood pressure || id:ieu-b-39	Err_AHA_8	307	Inverse variance weighted	7.78166e-05	0.0114144	0.00288898
systolic blood pressure || id:ieu-b-38	Err_AHA_8	290	Inverse variance weighted	1.18662e-06	0.00917947	0.00188961
diastolic blood pressure || id:ieu-b-39	Err_AHA_8	307	MR Egger	0.00144992	0.0219394	0.00682653
systolic blood pressure || id:ieu-b-38	Err_AHA_8	290	MR Egger	0.00912182	0.0121419	0.0046251
diastolic blood pressure || id:ieu-b-39	Err_AHA_8	307	Simple mode	0.73668	0.00433869	0.0128913
systolic blood pressure || id:ieu-b-38	Err_AHA_8	290	Simple mode	0.192403	0.00902173	0.00690499
diastolic blood pressure || id:ieu-b-39	Err_AHA_8	307	Weighted median	0.000165904	0.0161171	0.00427967
systolic blood pressure || id:ieu-b-38	Err_AHA_8	290	Weighted median	0.000142528	0.00951917	0.00250258
diastolic blood pressure || id:ieu-b-39	Err_AHA_8	307	Weighted mode	0.0219585	0.018603	0.00807831
systolic blood pressure || id:ieu-b-38	Err_AHA_8	290	Weighted mode	0.0361858	0.010843	0.00515196
diastolic blood pressure || id:ieu-b-39	Err_AHA_9	307	Inverse variance weighted	0.0131269	0.00681942	0.00274943
systolic blood pressure || id:ieu-b-38	Err_AHA_9	290	Inverse variance weighted	0.125712	0.00261422	0.00170726
diastolic blood pressure || id:ieu-b-39	Err_AHA_9	307	MR Egger	0.311854	0.00661265	0.00652767
systolic blood pressure || id:ieu-b-38	Err_AHA_9	290	MR Egger	0.0569082	0.00796846	0.00416828
diastolic blood pressure || id:ieu-b-39	Err_AHA_9	307	Simple mode	0.705681	0.00508417	0.0134496
systolic blood pressure || id:ieu-b-38	Err_AHA_9	290	Simple mode	0.621437	0.00382792	0.00774339
diastolic blood pressure || id:ieu-b-39	Err_AHA_9	307	Weighted median	0.123239	0.00681935	0.00442436
systolic blood pressure || id:ieu-b-38	Err_AHA_9	290	Weighted median	0.161499	0.00358355	0.00255959
diastolic blood pressure || id:ieu-b-39	Err_AHA_9	307	Weighted mode	0.28184	0.0103153	0.00956808
systolic blood pressure || id:ieu-b-38	Err_AHA_9	290	Weighted mode	0.564545	0.00321331	0.00557123
diastolic blood pressure || id:ieu-b-39	Err_AHA_10	307	Inverse variance weighted	0.146056	0.00454564	0.00312715
systolic blood pressure || id:ieu-b-38	Err_AHA_10	290	Inverse variance weighted	0.431621	0.00139532	0.00177427
diastolic blood pressure || id:ieu-b-39	Err_AHA_10	307	MR Egger	0.914551	-0.000796467	0.00741664
systolic blood pressure || id:ieu-b-38	Err_AHA_10	290	MR Egger	0.59158	0.00233454	0.00434617
diastolic blood pressure || id:ieu-b-39	Err_AHA_10	307	Simple mode	0.82085	0.00281941	0.0124397
systolic blood pressure || id:ieu-b-38	Err_AHA_10	290	Simple mode	0.441497	0.005352	0.00694407
diastolic blood pressure || id:ieu-b-39	Err_AHA_10	307	Weighted median	0.199264	0.00577284	0.0044972
systolic blood pressure || id:ieu-b-38	Err_AHA_10	290	Weighted median	0.502079	0.00174156	0.00259461
diastolic blood pressure || id:ieu-b-39	Err_AHA_10	307	Weighted mode	0.334042	0.00827548	0.00855319
systolic blood pressure || id:ieu-b-38	Err_AHA_10	290	Weighted mode	0.45932	0.0036315	0.00490109
diastolic blood pressure || id:ieu-b-39	Err_AHA_11	307	Inverse variance weighted	0.117682	0.00451329	0.00288467
systolic blood pressure || id:ieu-b-38	Err_AHA_11	290	Inverse variance weighted	0.639717	0.000821111	0.00175416
diastolic blood pressure || id:ieu-b-39	Err_AHA_11	307	MR Egger	0.587635	-0.00370712	0.00682908
systolic blood pressure || id:ieu-b-38	Err_AHA_11	290	MR Egger	0.357461	0.00395633	0.00429247
diastolic blood pressure || id:ieu-b-39	Err_AHA_11	307	Simple mode	0.621136	0.00621498	0.012562
systolic blood pressure || id:ieu-b-38	Err_AHA_11	290	Simple mode	0.921577	-0.000720321	0.00731044
diastolic blood pressure || id:ieu-b-39	Err_AHA_11	307	Weighted median	0.51417	0.00280937	0.00430648
systolic blood pressure || id:ieu-b-38	Err_AHA_11	290	Weighted median	0.448327	0.00201074	0.00265196
diastolic blood pressure || id:ieu-b-39	Err_AHA_11	307	Weighted mode	0.895663	0.000963678	0.00734224
systolic blood pressure || id:ieu-b-38	Err_AHA_11	290	Weighted mode	0.493681	0.00380737	0.00555547
diastolic blood pressure || id:ieu-b-39	Err_AHA_12	307	Inverse variance weighted	0.00157152	0.00936319	0.00296196
systolic blood pressure || id:ieu-b-38	Err_AHA_12	290	Inverse variance weighted	0.0204542	0.00446169	0.00192488
diastolic blood pressure || id:ieu-b-39	Err_AHA_12	307	MR Egger	0.349815	0.00658292	0.00703014
systolic blood pressure || id:ieu-b-38	Err_AHA_12	290	MR Egger	0.0689627	0.00859484	0.00470824
diastolic blood pressure || id:ieu-b-39	Err_AHA_12	307	Simple mode	0.995975	6.43479e-05	0.0127465
systolic blood pressure || id:ieu-b-38	Err_AHA_12	290	Simple mode	0.770139	-0.00233303	0.00797705
diastolic blood pressure || id:ieu-b-39	Err_AHA_12	307	Weighted median	0.0371273	0.00930819	0.00446573
systolic blood pressure || id:ieu-b-38	Err_AHA_12	290	Weighted median	0.0684298	0.00503882	0.00276529
diastolic blood pressure || id:ieu-b-39	Err_AHA_12	307	Weighted mode	0.179184	0.0115506	0.00857914
systolic blood pressure || id:ieu-b-38	Err_AHA_12	290	Weighted mode	0.014852	0.0143203	0.00584342
diastolic blood pressure || id:ieu-b-39	Err_AHA_13	307	Inverse variance weighted	0.00898977	0.00800602	0.00306457
systolic blood pressure || id:ieu-b-38	Err_AHA_13	290	Inverse variance weighted	0.00038995	0.00653372	0.00184215
diastolic blood pressure || id:ieu-b-39	Err_AHA_13	307	MR Egger	0.239398	0.00857706	0.00727611
systolic blood pressure || id:ieu-b-38	Err_AHA_13	290	MR Egger	0.00206275	0.0139536	0.00448762
diastolic blood pressure || id:ieu-b-39	Err_AHA_13	307	Simple mode	0.695691	0.00456082	0.0116493
systolic blood pressure || id:ieu-b-38	Err_AHA_13	290	Simple mode	0.36989	0.00673178	0.00749575
diastolic blood pressure || id:ieu-b-39	Err_AHA_13	307	Weighted median	0.335183	0.0041432	0.00429914
systolic blood pressure || id:ieu-b-38	Err_AHA_13	290	Weighted median	0.0336876	0.00567905	0.00267401
diastolic blood pressure || id:ieu-b-39	Err_AHA_13	307	Weighted mode	0.716411	0.003457	0.0095078
systolic blood pressure || id:ieu-b-38	Err_AHA_13	290	Weighted mode	0.440288	0.00433048	0.00560382
diastolic blood pressure || id:ieu-b-39	Err_AHA_14	307	Inverse variance weighted	0.0701067	0.0053474	0.00295237
systolic blood pressure || id:ieu-b-38	Err_AHA_14	290	Inverse variance weighted	1.57645e-05	0.00820111	0.0018994
diastolic blood pressure || id:ieu-b-39	Err_AHA_14	307	MR Egger	0.472987	0.00503648	0.00700953
systolic blood pressure || id:ieu-b-38	Err_AHA_14	290	MR Egger	0.000581054	0.0160918	0.00462538
diastolic blood pressure || id:ieu-b-39	Err_AHA_14	307	Simple mode	0.341245	0.0122128	0.0128125
systolic blood pressure || id:ieu-b-38	Err_AHA_14	290	Simple mode	0.449925	0.00562543	0.00743547
diastolic blood pressure || id:ieu-b-39	Err_AHA_14	307	Weighted median	0.0804481	0.00759525	0.00434488
systolic blood pressure || id:ieu-b-38	Err_AHA_14	290	Weighted median	0.0159788	0.00647957	0.00268929
diastolic blood pressure || id:ieu-b-39	Err_AHA_14	307	Weighted mode	0.452232	0.00607856	0.0080761
systolic blood pressure || id:ieu-b-38	Err_AHA_14	290	Weighted mode	0.370517	0.00488607	0.00544771
diastolic blood pressure || id:ieu-b-39	Err_AHA_15	307	Inverse variance weighted	0.0148464	0.00780873	0.00320542
systolic blood pressure || id:ieu-b-38	Err_AHA_15	290	Inverse variance weighted	0.0351214	0.00400839	0.00190246
diastolic blood pressure || id:ieu-b-39	Err_AHA_15	307	MR Egger	0.476543	0.00542354	0.00760928
systolic blood pressure || id:ieu-b-38	Err_AHA_15	290	MR Egger	0.00815718	0.0123342	0.00463
diastolic blood pressure || id:ieu-b-39	Err_AHA_15	307	Simple mode	0.19921	0.0163168	0.0126822
systolic blood pressure || id:ieu-b-38	Err_AHA_15	290	Simple mode	0.114497	0.0110121	0.00695614
diastolic blood pressure || id:ieu-b-39	Err_AHA_15	307	Weighted median	0.0898745	0.00763993	0.00450452
systolic blood pressure || id:ieu-b-38	Err_AHA_15	290	Weighted median	0.0445698	0.00538078	0.00267875
diastolic blood pressure || id:ieu-b-39	Err_AHA_15	307	Weighted mode	0.26147	0.00943991	0.00839101
systolic blood pressure || id:ieu-b-38	Err_AHA_15	290	Weighted mode	0.12057	0.00859329	0.0055192
diastolic blood pressure || id:ieu-b-39	Err_AHA_16	307	Inverse variance weighted	0.0087168	0.00826879	0.00315246
systolic blood pressure || id:ieu-b-38	Err_AHA_16	290	Inverse variance weighted	0.232734	0.0023155	0.00194035
diastolic blood pressure || id:ieu-b-39	Err_AHA_16	307	MR Egger	0.17294	0.0102229	0.00748373
systolic blood pressure || id:ieu-b-38	Err_AHA_16	290	MR Egger	0.00418483	0.0135623	0.00469782
diastolic blood pressure || id:ieu-b-39	Err_AHA_16	307	Simple mode	0.771284	0.00410418	0.0141059
systolic blood pressure || id:ieu-b-38	Err_AHA_16	290	Simple mode	0.505233	-0.00568267	0.00851831
diastolic blood pressure || id:ieu-b-39	Err_AHA_16	307	Weighted median	0.278883	0.00474509	0.00438211
systolic blood pressure || id:ieu-b-38	Err_AHA_16	290	Weighted median	0.352053	0.00250244	0.00268902
diastolic blood pressure || id:ieu-b-39	Err_AHA_16	307	Weighted mode	0.643946	0.00410418	0.00887107
systolic blood pressure || id:ieu-b-38	Err_AHA_16	290	Weighted mode	0.528222	0.00364449	0.0057713
diastolic blood pressure || id:ieu-b-39	Err_Global	307	Inverse variance weighted	0.106486	0.00499062	0.00309172
systolic blood pressure || id:ieu-b-38	Err_Global	290	Inverse variance weighted	0.151666	0.00292815	0.00204242
diastolic blood pressure || id:ieu-b-39	Err_Global	307	MR Egger	0.605568	0.00379441	0.00734004
systolic blood pressure || id:ieu-b-38	Err_Global	290	MR Egger	0.0299502	0.0108586	0.00497745
diastolic blood pressure || id:ieu-b-39	Err_Global	307	Simple mode	0.782091	-0.00347195	0.0125414
systolic blood pressure || id:ieu-b-38	Err_Global	290	Simple mode	0.150974	0.0117572	0.00816519
diastolic blood pressure || id:ieu-b-39	Err_Global	307	Weighted median	0.47116	0.0031815	0.00441512
systolic blood pressure || id:ieu-b-38	Err_Global	290	Weighted median	0.0741923	0.00462587	0.0025909
diastolic blood pressure || id:ieu-b-39	Err_Global	307	Weighted mode	0.994512	-6.06772e-05	0.00881483
systolic blood pressure || id:ieu-b-38	Err_Global	290	Weighted mode	0.0737713	0.0117572	0.00655162
diastolic blood pressure || id:ieu-b-39	WT_AHA_1	307	Inverse variance weighted	1.85921e-16	0.0217117	0.00263785
systolic blood pressure || id:ieu-b-38	WT_AHA_1	290	Inverse variance weighted	8.57773e-19	0.0139059	0.00157089
diastolic blood pressure || id:ieu-b-39	WT_AHA_1	307	MR Egger	1.39268e-08	0.0361402	0.00619647
systolic blood pressure || id:ieu-b-38	WT_AHA_1	290	MR Egger	8.74311e-12	0.0267505	0.00375815
diastolic blood pressure || id:ieu-b-39	WT_AHA_1	307	Simple mode	0.166858	0.015967	0.011523
systolic blood pressure || id:ieu-b-38	WT_AHA_1	290	Simple mode	0.0229865	0.0155232	0.00679098
diastolic blood pressure || id:ieu-b-39	WT_AHA_1	307	Weighted median	1.18989e-10	0.0241984	0.00375716
systolic blood pressure || id:ieu-b-38	WT_AHA_1	290	Weighted median	5.39032e-13	0.0164909	0.00228562
diastolic blood pressure || id:ieu-b-39	WT_AHA_1	307	Weighted mode	0.00017816	0.0399743	0.0105342
systolic blood pressure || id:ieu-b-38	WT_AHA_1	290	Weighted mode	9.70916e-05	0.0181968	0.00460326
diastolic blood pressure || id:ieu-b-39	WT_AHA_2	307	Inverse variance weighted	2.44908e-09	0.0182268	0.00305572
systolic blood pressure || id:ieu-b-38	WT_AHA_2	290	Inverse variance weighted	4.74241e-09	0.0112495	0.00192103
diastolic blood pressure || id:ieu-b-39	WT_AHA_2	307	MR Egger	0.000238272	0.0269011	0.00723402
systolic blood pressure || id:ieu-b-38	WT_AHA_2	290	MR Egger	6.18572e-05	0.0190242	0.00467924
diastolic blood pressure || id:ieu-b-39	WT_AHA_2	307	Simple mode	0.00337841	0.039807	0.0134749
systolic blood pressure || id:ieu-b-38	WT_AHA_2	290	Simple mode	0.0237223	0.0173893	0.00764827
diastolic blood pressure || id:ieu-b-39	WT_AHA_2	307	Weighted median	1.40947e-06	0.0211637	0.00438749
systolic blood pressure || id:ieu-b-38	WT_AHA_2	290	Weighted median	3.16946e-07	0.0130146	0.00254535
diastolic blood pressure || id:ieu-b-39	WT_AHA_2	307	Weighted mode	0.000484867	0.039807	0.0112867
systolic blood pressure || id:ieu-b-38	WT_AHA_2	290	Weighted mode	0.000338732	0.0218687	0.00602926
diastolic blood pressure || id:ieu-b-39	WT_AHA_3	307	Inverse variance weighted	3.71777e-08	0.0160245	0.00291156
systolic blood pressure || id:ieu-b-38	WT_AHA_3	290	Inverse variance weighted	3.07773e-11	0.0121467	0.00182855
diastolic blood pressure || id:ieu-b-39	WT_AHA_3	307	MR Egger	0.00212083	0.0214002	0.00690489
systolic blood pressure || id:ieu-b-38	WT_AHA_3	290	MR Egger	0.000337239	0.016227	0.00447216
diastolic blood pressure || id:ieu-b-39	WT_AHA_3	307	Simple mode	0.247924	0.0167247	0.0144476
systolic blood pressure || id:ieu-b-38	WT_AHA_3	290	Simple mode	0.102685	0.0125414	0.00766044
diastolic blood pressure || id:ieu-b-39	WT_AHA_3	307	Weighted median	3.02381e-06	0.0197393	0.00422756
systolic blood pressure || id:ieu-b-38	WT_AHA_3	290	Weighted median	3.28051e-08	0.0137257	0.00248394
diastolic blood pressure || id:ieu-b-39	WT_AHA_3	307	Weighted mode	0.0271467	0.0264055	0.011894
systolic blood pressure || id:ieu-b-38	WT_AHA_3	290	Weighted mode	0.00362497	0.0162409	0.00553717
diastolic blood pressure || id:ieu-b-39	WT_AHA_4	307	Inverse variance weighted	2.23109e-10	0.0174851	0.00275593
systolic blood pressure || id:ieu-b-38	WT_AHA_4	290	Inverse variance weighted	3.85746e-14	0.0126596	0.00167329
diastolic blood pressure || id:ieu-b-39	WT_AHA_4	307	MR Egger	0.000442859	0.0232057	0.00653327
systolic blood pressure || id:ieu-b-38	WT_AHA_4	290	MR Egger	5.72044e-06	0.01886	0.00407973
diastolic blood pressure || id:ieu-b-39	WT_AHA_4	307	Simple mode	0.00937706	0.0313469	0.0119895
systolic blood pressure || id:ieu-b-38	WT_AHA_4	290	Simple mode	0.254494	0.00847337	0.00742124
diastolic blood pressure || id:ieu-b-39	WT_AHA_4	307	Weighted median	4.72513e-09	0.0227156	0.00387865
systolic blood pressure || id:ieu-b-38	WT_AHA_4	290	Weighted median	7.24317e-11	0.0146315	0.00224563
diastolic blood pressure || id:ieu-b-39	WT_AHA_4	307	Weighted mode	0.000874989	0.0304379	0.00905608
systolic blood pressure || id:ieu-b-38	WT_AHA_4	290	Weighted mode	0.00321998	0.0152806	0.00514364
diastolic blood pressure || id:ieu-b-39	WT_AHA_5	307	Inverse variance weighted	1.19269e-09	0.0164771	0.00270951
systolic blood pressure || id:ieu-b-38	WT_AHA_5	290	Inverse variance weighted	2.26211e-12	0.0118952	0.00169512
diastolic blood pressure || id:ieu-b-39	WT_AHA_5	307	MR Egger	2.86362e-05	0.0271766	0.00639694
systolic blood pressure || id:ieu-b-38	WT_AHA_5	290	MR Egger	2.17755e-07	0.021794	0.00410312
diastolic blood pressure || id:ieu-b-39	WT_AHA_5	307	Simple mode	0.116801	0.0175338	0.0111482
systolic blood pressure || id:ieu-b-38	WT_AHA_5	290	Simple mode	0.00491935	0.0161817	0.00570965
diastolic blood pressure || id:ieu-b-39	WT_AHA_5	307	Weighted median	1.53199e-08	0.0204189	0.00360889
systolic blood pressure || id:ieu-b-38	WT_AHA_5	290	Weighted median	1.40065e-10	0.0138204	0.00215411
diastolic blood pressure || id:ieu-b-39	WT_AHA_5	307	Weighted mode	0.00247054	0.0223847	0.00733384
systolic blood pressure || id:ieu-b-38	WT_AHA_5	290	Weighted mode	0.000153807	0.0156034	0.00406803
diastolic blood pressure || id:ieu-b-39	WT_AHA_6	307	Inverse variance weighted	1.18378e-10	0.0178546	0.00277185
systolic blood pressure || id:ieu-b-38	WT_AHA_6	290	Inverse variance weighted	6.33935e-18	0.0142186	0.0016483
diastolic blood pressure || id:ieu-b-39	WT_AHA_6	307	MR Egger	6.22228e-08	0.0359657	0.00648076
systolic blood pressure || id:ieu-b-38	WT_AHA_6	290	MR Egger	2.53025e-10	0.0260049	0.00396579
diastolic blood pressure || id:ieu-b-39	WT_AHA_6	307	Simple mode	0.425477	0.00861334	0.0107934
systolic blood pressure || id:ieu-b-38	WT_AHA_6	290	Simple mode	0.000172102	0.0224289	0.00589227
diastolic blood pressure || id:ieu-b-39	WT_AHA_6	307	Weighted median	3.78455e-09	0.0220999	0.00374998
systolic blood pressure || id:ieu-b-38	WT_AHA_6	290	Weighted median	2.39605e-15	0.0167588	0.0021163
diastolic blood pressure || id:ieu-b-39	WT_AHA_6	307	Weighted mode	2.56289e-05	0.0283584	0.00663442
systolic blood pressure || id:ieu-b-38	WT_AHA_6	290	Weighted mode	1.10385e-06	0.0209048	0.00419911
diastolic blood pressure || id:ieu-b-39	WT_AHA_7	307	Inverse variance weighted	6.4358e-15	0.0196423	0.00251983
systolic blood pressure || id:ieu-b-38	WT_AHA_7	290	Inverse variance weighted	5.48405e-21	0.0140668	0.00149656
diastolic blood pressure || id:ieu-b-39	WT_AHA_7	307	MR Egger	9.09963e-08	0.0324592	0.00592746
systolic blood pressure || id:ieu-b-38	WT_AHA_7	290	MR Egger	1.8094e-10	0.0238858	0.00361105
diastolic blood pressure || id:ieu-b-39	WT_AHA_7	307	Simple mode	0.00336053	0.0302367	0.0102294
systolic blood pressure || id:ieu-b-38	WT_AHA_7	290	Simple mode	0.00115852	0.0195561	0.00595919
diastolic blood pressure || id:ieu-b-39	WT_AHA_7	307	Weighted median	2.57867e-11	0.0220068	0.00329995
systolic blood pressure || id:ieu-b-38	WT_AHA_7	290	Weighted median	1.20507e-15	0.0166125	0.00207554
diastolic blood pressure || id:ieu-b-39	WT_AHA_7	307	Weighted mode	2.65264e-05	0.0312251	0.00731901
systolic blood pressure || id:ieu-b-38	WT_AHA_7	290	Weighted mode	3.81937e-07	0.0211442	0.00406792
diastolic blood pressure || id:ieu-b-39	WT_AHA_8	307	Inverse variance weighted	7.25073e-11	0.0164594	0.00252624
systolic blood pressure || id:ieu-b-38	WT_AHA_8	290	Inverse variance weighted	1.78046e-15	0.0123576	0.00155329
diastolic blood pressure || id:ieu-b-39	WT_AHA_8	307	MR Egger	0.000298043	0.0219091	0.00598743
systolic blood pressure || id:ieu-b-38	WT_AHA_8	290	MR Egger	1.28005e-07	0.0204185	0.00376928
diastolic blood pressure || id:ieu-b-39	WT_AHA_8	307	Simple mode	0.0602015	0.0188165	0.00997536
systolic blood pressure || id:ieu-b-38	WT_AHA_8	290	Simple mode	0.00371889	0.0168972	0.00577704
diastolic blood pressure || id:ieu-b-39	WT_AHA_8	307	Weighted median	3.76159e-08	0.0186178	0.00338402
systolic blood pressure || id:ieu-b-38	WT_AHA_8	290	Weighted median	1.95147e-11	0.013854	0.0020648
diastolic blood pressure || id:ieu-b-39	WT_AHA_8	307	Weighted mode	0.00102255	0.024937	0.00751986
systolic blood pressure || id:ieu-b-38	WT_AHA_8	290	Weighted mode	2.16275e-05	0.016332	0.00378198
diastolic blood pressure || id:ieu-b-39	WT_AHA_9	307	Inverse variance weighted	6.92903e-14	0.0187497	0.00250356
systolic blood pressure || id:ieu-b-38	WT_AHA_9	290	Inverse variance weighted	1.32803e-20	0.0133323	0.00143267
diastolic blood pressure || id:ieu-b-39	WT_AHA_9	307	MR Egger	7.01881e-06	0.0270701	0.00592039
systolic blood pressure || id:ieu-b-38	WT_AHA_9	290	MR Egger	3.71842e-12	0.0248842	0.00342959
diastolic blood pressure || id:ieu-b-39	WT_AHA_9	307	Simple mode	0.0454243	0.0259206	0.0129028
systolic blood pressure || id:ieu-b-38	WT_AHA_9	290	Simple mode	0.0990278	0.0110249	0.00666193
diastolic blood pressure || id:ieu-b-39	WT_AHA_9	307	Weighted median	1.09451e-11	0.0220395	0.00324421
systolic blood pressure || id:ieu-b-38	WT_AHA_9	290	Weighted median	1.94629e-15	0.0155015	0.00195117
diastolic blood pressure || id:ieu-b-39	WT_AHA_9	307	Weighted mode	2.90442e-05	0.0355272	0.00836958
systolic blood pressure || id:ieu-b-38	WT_AHA_9	290	Weighted mode	5.72119e-06	0.0207281	0.00448415
diastolic blood pressure || id:ieu-b-39	WT_AHA_10	307	Inverse variance weighted	1.77816e-12	0.017714	0.00251232
systolic blood pressure || id:ieu-b-38	WT_AHA_10	290	Inverse variance weighted	3.16863e-20	0.013509	0.00146629
diastolic blood pressure || id:ieu-b-39	WT_AHA_10	307	MR Egger	7.86987e-06	0.0269868	0.00593551
systolic blood pressure || id:ieu-b-38	WT_AHA_10	290	MR Egger	7.65625e-10	0.0225606	0.00354421
diastolic blood pressure || id:ieu-b-39	WT_AHA_10	307	Simple mode	0.0690995	0.0195406	0.010712
systolic blood pressure || id:ieu-b-38	WT_AHA_10	290	Simple mode	0.0110552	0.0152776	0.00597378
diastolic blood pressure || id:ieu-b-39	WT_AHA_10	307	Weighted median	2.84393e-12	0.0226051	0.00323613
systolic blood pressure || id:ieu-b-38	WT_AHA_10	290	Weighted median	1.05496e-18	0.0160924	0.00182265
diastolic blood pressure || id:ieu-b-39	WT_AHA_10	307	Weighted mode	0.00010823	0.0292082	0.00744628
systolic blood pressure || id:ieu-b-38	WT_AHA_10	290	Weighted mode	4.24337e-08	0.0198981	0.00353367
diastolic blood pressure || id:ieu-b-39	WT_AHA_11	307	Inverse variance weighted	3.478e-08	0.0148191	0.00268682
systolic blood pressure || id:ieu-b-38	WT_AHA_11	290	Inverse variance weighted	1.3762e-13	0.012069	0.00163125
diastolic blood pressure || id:ieu-b-39	WT_AHA_11	307	MR Egger	4.26443e-06	0.0295495	0.00631014
systolic blood pressure || id:ieu-b-38	WT_AHA_11	290	MR Egger	4.10985e-07	0.0205184	0.00395855
diastolic blood pressure || id:ieu-b-39	WT_AHA_11	307	Simple mode	0.00206744	0.0312997	0.010074
systolic blood pressure || id:ieu-b-38	WT_AHA_11	290	Simple mode	0.00740879	0.0192351	0.00713219
diastolic blood pressure || id:ieu-b-39	WT_AHA_11	307	Weighted median	1.61271e-13	0.0240599	0.00326124
systolic blood pressure || id:ieu-b-38	WT_AHA_11	290	Weighted median	6.91783e-17	0.0166789	0.00199784
diastolic blood pressure || id:ieu-b-39	WT_AHA_11	307	Weighted mode	2.33484e-06	0.0312997	0.00650257
systolic blood pressure || id:ieu-b-38	WT_AHA_11	290	Weighted mode	3.75056e-06	0.0192351	0.00407882
diastolic blood pressure || id:ieu-b-39	WT_AHA_12	307	Inverse variance weighted	3.06666e-12	0.0175645	0.00251833
systolic blood pressure || id:ieu-b-38	WT_AHA_12	290	Inverse variance weighted	2.75801e-17	0.0133433	0.00157789
diastolic blood pressure || id:ieu-b-39	WT_AHA_12	307	MR Egger	1.70141e-07	0.0316479	0.00591186
systolic blood pressure || id:ieu-b-38	WT_AHA_12	290	MR Egger	3.0227e-10	0.0247648	0.00379435
diastolic blood pressure || id:ieu-b-39	WT_AHA_12	307	Simple mode	0.00765073	0.0271303	0.0101048
systolic blood pressure || id:ieu-b-38	WT_AHA_12	290	Simple mode	0.0173963	0.0151949	0.0063524
diastolic blood pressure || id:ieu-b-39	WT_AHA_12	307	Weighted median	1.08601e-11	0.0224008	0.00329685
systolic blood pressure || id:ieu-b-38	WT_AHA_12	290	Weighted median	2.1908e-15	0.0161531	0.00203696
diastolic blood pressure || id:ieu-b-39	WT_AHA_12	307	Weighted mode	0.000436738	0.0302564	0.00850946
systolic blood pressure || id:ieu-b-38	WT_AHA_12	290	Weighted mode	1.4447e-07	0.0206879	0.00383626
diastolic blood pressure || id:ieu-b-39	WT_AHA_13	307	Inverse variance weighted	6.9828e-05	0.0101639	0.00255576
systolic blood pressure || id:ieu-b-38	WT_AHA_13	290	Inverse variance weighted	2.77836e-07	0.00799537	0.00155616
diastolic blood pressure || id:ieu-b-39	WT_AHA_13	307	MR Egger	0.00322438	0.0179554	0.00604756
systolic blood pressure || id:ieu-b-38	WT_AHA_13	290	MR Egger	0.00465438	0.0108606	0.00380765
diastolic blood pressure || id:ieu-b-39	WT_AHA_13	307	Simple mode	0.102647	0.0160798	0.00982243
systolic blood pressure || id:ieu-b-38	WT_AHA_13	290	Simple mode	0.178665	0.00888374	0.00658957
diastolic blood pressure || id:ieu-b-39	WT_AHA_13	307	Weighted median	0.000165131	0.013124	0.00348381
systolic blood pressure || id:ieu-b-38	WT_AHA_13	290	Weighted median	5.10489e-05	0.00866184	0.00213832
diastolic blood pressure || id:ieu-b-39	WT_AHA_13	307	Weighted mode	0.00781794	0.0172715	0.00645063
systolic blood pressure || id:ieu-b-38	WT_AHA_13	290	Weighted mode	0.0224381	0.00986644	0.00429873
diastolic blood pressure || id:ieu-b-39	WT_AHA_14	307	Inverse variance weighted	4.05407e-08	0.0137839	0.00251142
systolic blood pressure || id:ieu-b-38	WT_AHA_14	290	Inverse variance weighted	8.13155e-09	0.00851705	0.00147719
diastolic blood pressure || id:ieu-b-39	WT_AHA_14	307	MR Egger	0.00310035	0.0177614	0.00595738
systolic blood pressure || id:ieu-b-38	WT_AHA_14	290	MR Egger	4.53341e-05	0.0148914	0.00359545
diastolic blood pressure || id:ieu-b-39	WT_AHA_14	307	Simple mode	0.0756214	0.0165585	0.0092883
systolic blood pressure || id:ieu-b-38	WT_AHA_14	290	Simple mode	0.250523	0.00714219	0.0062031
diastolic blood pressure || id:ieu-b-39	WT_AHA_14	307	Weighted median	1.94708e-06	0.0160315	0.00336878
systolic blood pressure || id:ieu-b-38	WT_AHA_14	290	Weighted median	3.57118e-05	0.00877041	0.00212173
diastolic blood pressure || id:ieu-b-39	WT_AHA_14	307	Weighted mode	0.00131669	0.0187833	0.00579325
systolic blood pressure || id:ieu-b-38	WT_AHA_14	290	Weighted mode	0.0151296	0.0108475	0.00443869
diastolic blood pressure || id:ieu-b-39	WT_AHA_15	307	Inverse variance weighted	3.21344e-07	0.0119544	0.00233919
systolic blood pressure || id:ieu-b-38	WT_AHA_15	290	Inverse variance weighted	1.20848e-09	0.00904962	0.00148864
diastolic blood pressure || id:ieu-b-39	WT_AHA_15	307	MR Egger	0.00182993	0.0174284	0.00554317
systolic blood pressure || id:ieu-b-38	WT_AHA_15	290	MR Egger	0.0010515	0.012055	0.00364194
diastolic blood pressure || id:ieu-b-39	WT_AHA_15	307	Simple mode	0.368874	0.00918461	0.0102061
systolic blood pressure || id:ieu-b-38	WT_AHA_15	290	Simple mode	0.250183	0.00714487	0.00620096
diastolic blood pressure || id:ieu-b-39	WT_AHA_15	307	Weighted median	1.71715e-05	0.0144093	0.00335192
systolic blood pressure || id:ieu-b-38	WT_AHA_15	290	Weighted median	1.73544e-06	0.00996756	0.00208438
diastolic blood pressure || id:ieu-b-39	WT_AHA_15	307	Weighted mode	0.0308076	0.0131849	0.00607713
systolic blood pressure || id:ieu-b-38	WT_AHA_15	290	Weighted mode	0.0170968	0.010064	0.00419598
diastolic blood pressure || id:ieu-b-39	WT_AHA_16	307	Inverse variance weighted	0.000141075	0.00993502	0.00261017
systolic blood pressure || id:ieu-b-38	WT_AHA_16	290	Inverse variance weighted	4.27002e-06	0.00687367	0.001495
diastolic blood pressure || id:ieu-b-39	WT_AHA_16	307	MR Egger	0.00202937	0.0192043	0.00616961
systolic blood pressure || id:ieu-b-38	WT_AHA_16	290	MR Egger	0.00203315	0.0113688	0.00365115
diastolic blood pressure || id:ieu-b-39	WT_AHA_16	307	Simple mode	0.063957	0.0165042	0.008877
systolic blood pressure || id:ieu-b-38	WT_AHA_16	290	Simple mode	0.102849	0.0104592	0.00639166
diastolic blood pressure || id:ieu-b-39	WT_AHA_16	307	Weighted median	2.11783e-05	0.0147187	0.00346152
systolic blood pressure || id:ieu-b-38	WT_AHA_16	290	Weighted median	2.43963e-05	0.00914253	0.00216632
diastolic blood pressure || id:ieu-b-39	WT_AHA_16	307	Weighted mode	0.00367844	0.0165042	0.00563852
systolic blood pressure || id:ieu-b-38	WT_AHA_16	290	Weighted mode	0.00985392	0.0109023	0.0041962
diastolic blood pressure || id:ieu-b-39	WT_Global	307	Inverse variance weighted	5.70632e-19	0.0219691	0.0024691
systolic blood pressure || id:ieu-b-38	WT_Global	290	Inverse variance weighted	9.07329e-26	0.015526	0.00147932
diastolic blood pressure || id:ieu-b-39	WT_Global	307	MR Egger	1.65118e-08	0.0337285	0.00581451
systolic blood pressure || id:ieu-b-38	WT_Global	290	MR Egger	2.85086e-12	0.0259852	0.00356049
diastolic blood pressure || id:ieu-b-39	WT_Global	307	Simple mode	0.0142216	0.0220768	0.00895345
systolic blood pressure || id:ieu-b-38	WT_Global	290	Simple mode	3.24913e-06	0.0237134	0.0049952
diastolic blood pressure || id:ieu-b-39	WT_Global	307	Weighted median	5.30756e-16	0.0251581	0.00310432
systolic blood pressure || id:ieu-b-38	WT_Global	290	Weighted median	6.3313e-27	0.0194694	0.00181214
diastolic blood pressure || id:ieu-b-39	WT_Global	307	Weighted mode	2.97204e-06	0.0329181	0.0069136
systolic blood pressure || id:ieu-b-38	WT_Global	290	Weighted mode	1.0096e-12	0.0232435	0.00311518

## Sheet: Exposure_CM_Outcome_LV
Exposure	Outcome	Instruments	Method	P-value	Beta	SE
DCM	Ecc_AHA_1	15	Inverse variance weighted	8.82223e-05	0.152852	0.038984		MR Egger P-value < 0.05
HCM	Ecc_AHA_1	23	Inverse variance weighted	0.000801912	-0.0670007	0.0199875		MR Egger P-value < 0.003125
DCM	Ecc_AHA_1	15	MR Egger	0.0225334	0.366269	0.141553
HCM	Ecc_AHA_1	23	MR Egger	0.520067	-0.0302375	0.0462187
DCM	Ecc_AHA_1	15	Simple mode	0.0439378	0.156596	0.0707327
HCM	Ecc_AHA_1	23	Simple mode	0.0001573	-0.103093	0.0226562
DCM	Ecc_AHA_1	15	Weighted median	4.95976e-05	0.145729	0.0359158
HCM	Ecc_AHA_1	23	Weighted median	6.23888e-08	-0.0891247	0.0164685
DCM	Ecc_AHA_1	15	Weighted mode	0.0231863	0.176544	0.0692747
HCM	Ecc_AHA_1	23	Weighted mode	2.81213e-05	-0.114897	0.0218426
DCM	Ecc_AHA_2	15	Inverse variance weighted	7.4762e-07	0.12309	0.0248739
HCM	Ecc_AHA_2	23	Inverse variance weighted	1.28647e-09	-0.067108	0.0110574
DCM	Ecc_AHA_2	15	MR Egger	0.0613769	0.196824	0.0961308
HCM	Ecc_AHA_2	23	MR Egger	0.130303	-0.0396415	0.0251762
DCM	Ecc_AHA_2	15	Simple mode	0.325698	0.0667013	0.0654868
HCM	Ecc_AHA_2	23	Simple mode	0.00100368	-0.0823076	0.0217135
DCM	Ecc_AHA_2	15	Weighted median	0.000131855	0.109753	0.0287088
HCM	Ecc_AHA_2	23	Weighted median	3.34313e-08	-0.0676995	0.012259
DCM	Ecc_AHA_2	15	Weighted mode	0.0741072	0.0918196	0.0475724
HCM	Ecc_AHA_2	23	Weighted mode	0.000326262	-0.0723139	0.0170082
DCM	Ecc_AHA_3	15	Inverse variance weighted	0.000440435	0.114073	0.0324569
HCM	Ecc_AHA_3	23	Inverse variance weighted	8.67409e-05	-0.0575238	0.0146559
DCM	Ecc_AHA_3	15	MR Egger	0.524615	0.0837885	0.128149
HCM	Ecc_AHA_3	23	MR Egger	0.729357	-0.0114532	0.0326644
DCM	Ecc_AHA_3	15	Simple mode	0.0179333	0.138532	0.0516844
HCM	Ecc_AHA_3	23	Simple mode	0.100583	-0.05783	0.0337395
DCM	Ecc_AHA_3	15	Weighted median	0.00010239	0.11961	0.0307887
HCM	Ecc_AHA_3	23	Weighted median	0.000307602	-0.0525346	0.0145573
DCM	Ecc_AHA_3	15	Weighted mode	0.0100853	0.128506	0.043231
HCM	Ecc_AHA_3	23	Weighted mode	0.157627	-0.0548135	0.0374683
DCM	Ecc_AHA_4	15	Inverse variance weighted	6.32679e-08	0.131569	0.0243227
HCM	Ecc_AHA_4	23	Inverse variance weighted	7.82994e-08	-0.0763091	0.0142076
DCM	Ecc_AHA_4	15	MR Egger	0.0233737	0.235089	0.0915387
HCM	Ecc_AHA_4	23	MR Egger	0.651127	-0.0136794	0.029819
DCM	Ecc_AHA_4	15	Simple mode	0.00738179	0.13507	0.0431559
HCM	Ecc_AHA_4	23	Simple mode	0.00417825	-0.100861	0.0315657
DCM	Ecc_AHA_4	15	Weighted median	1.83892e-06	0.140754	0.029506
HCM	Ecc_AHA_4	23	Weighted median	6.76774e-08	-0.0813289	0.0150686
DCM	Ecc_AHA_4	15	Weighted mode	0.00267311	0.138874	0.0381436
HCM	Ecc_AHA_4	23	Weighted mode	0.000177536	-0.113871	0.0253004
DCM	Ecc_AHA_5	15	Inverse variance weighted	6.40177e-05	0.107635	0.0269257
HCM	Ecc_AHA_5	23	Inverse variance weighted	5.58922e-09	-0.0814543	0.0139749
DCM	Ecc_AHA_5	15	MR Egger	0.016865	0.26451	0.0965456
HCM	Ecc_AHA_5	23	MR Egger	0.0525707	-0.0672616	0.032737
DCM	Ecc_AHA_5	15	Simple mode	0.345881	0.0580694	0.0595295
HCM	Ecc_AHA_5	23	Simple mode	0.0127486	-0.100187	0.0369506
DCM	Ecc_AHA_5	15	Weighted median	0.0172195	0.0745687	0.0313052
HCM	Ecc_AHA_5	23	Weighted median	5.74276e-09	-0.0841857	0.0144548
DCM	Ecc_AHA_5	15	Weighted mode	0.400126	0.0593881	0.0684339
HCM	Ecc_AHA_5	23	Weighted mode	0.0523275	-0.103837	0.0506193
DCM	Ecc_AHA_6	15	Inverse variance weighted	3.29609e-11	0.178675	0.0269385
HCM	Ecc_AHA_6	23	Inverse variance weighted	4.12974e-06	-0.0773587	0.0167998
DCM	Ecc_AHA_6	15	MR Egger	0.260143	0.12415	0.105444
HCM	Ecc_AHA_6	23	MR Egger	0.350767	-0.0365619	0.0383111
DCM	Ecc_AHA_6	15	Simple mode	0.030344	0.13226	0.0549035
HCM	Ecc_AHA_6	23	Simple mode	0.00745456	-0.0999943	0.0339311
DCM	Ecc_AHA_6	15	Weighted median	8.93929e-07	0.158905	0.0323394
HCM	Ecc_AHA_6	23	Weighted median	1.63378e-07	-0.0854434	0.0163159
DCM	Ecc_AHA_6	15	Weighted mode	0.0719218	0.12182	0.0625782
HCM	Ecc_AHA_6	23	Weighted mode	0.00704495	-0.118353	0.0398298
DCM	Ecc_AHA_7	15	Inverse variance weighted	4.25955e-07	0.146385	0.0289471
HCM	Ecc_AHA_7	23	Inverse variance weighted	1.04993e-05	-0.0674582	0.0153084
DCM	Ecc_AHA_7	15	MR Egger	0.0588299	0.231735	0.111899
HCM	Ecc_AHA_7	23	MR Egger	0.746653	-0.010918	0.0333539
DCM	Ecc_AHA_7	15	Simple mode	0.00584249	0.183943	0.0566426
HCM	Ecc_AHA_7	23	Simple mode	0.00325439	-0.0933044	0.0282655
DCM	Ecc_AHA_7	15	Weighted median	8.30812e-09	0.173638	0.0301345
HCM	Ecc_AHA_7	23	Weighted median	1.1201e-07	-0.0787603	0.0148434
DCM	Ecc_AHA_7	15	Weighted mode	0.00156313	0.18703	0.0478044
HCM	Ecc_AHA_7	23	Weighted mode	0.000656506	-0.101758	0.0256628
DCM	Ecc_AHA_8	15	Inverse variance weighted	9.67657e-05	0.177911	0.0456351
HCM	Ecc_AHA_8	23	Inverse variance weighted	2.7626e-06	-0.0764576	0.0163102
DCM	Ecc_AHA_8	15	MR Egger	0.358735	0.171814	0.180582
HCM	Ecc_AHA_8	23	MR Egger	0.677982	-0.0149108	0.0354118
DCM	Ecc_AHA_8	15	Simple mode	0.000706144	0.254853	0.058998
HCM	Ecc_AHA_8	23	Simple mode	0.00311133	-0.130232	0.0392273
DCM	Ecc_AHA_8	15	Weighted median	4.2113e-10	0.215125	0.0344421
HCM	Ecc_AHA_8	23	Weighted median	2.88854e-06	-0.0774439	0.0165528
DCM	Ecc_AHA_8	15	Weighted mode	0.000248855	0.237405	0.0487711
HCM	Ecc_AHA_8	23	Weighted mode	0.00831172	-0.0953516	0.0328836
DCM	Ecc_AHA_9	15	Inverse variance weighted	7.02428e-07	0.204042	0.0411319
HCM	Ecc_AHA_9	23	Inverse variance weighted	4.84341e-07	-0.0841468	0.016721
DCM	Ecc_AHA_9	15	MR Egger	0.0456364	0.347934	0.157424
HCM	Ecc_AHA_9	23	MR Egger	0.384429	-0.0332269	0.0374041
DCM	Ecc_AHA_9	15	Simple mode	0.00308419	0.200746	0.0562516
HCM	Ecc_AHA_9	23	Simple mode	0.106774	-0.0693085	0.0412139
DCM	Ecc_AHA_9	15	Weighted median	4.99489e-10	0.205328	0.0330148
HCM	Ecc_AHA_9	23	Weighted median	5.46226e-05	-0.0648669	0.0160764
DCM	Ecc_AHA_9	15	Weighted mode	0.000424461	0.207906	0.0453454
HCM	Ecc_AHA_9	23	Weighted mode	0.487494	-0.0411572	0.0582822
DCM	Ecc_AHA_10	15	Inverse variance weighted	1.53747e-05	0.141318	0.0326879
HCM	Ecc_AHA_10	23	Inverse variance weighted	3.20019e-06	-0.0675171	0.0144963
DCM	Ecc_AHA_10	15	MR Egger	0.00993333	0.346996	0.115061
HCM	Ecc_AHA_10	23	MR Egger	0.588082	-0.0175692	0.0319405
DCM	Ecc_AHA_10	15	Simple mode	0.0709649	0.106766	0.0546373
HCM	Ecc_AHA_10	23	Simple mode	0.0122901	-0.106515	0.0390499
DCM	Ecc_AHA_10	15	Weighted median	4.50582e-06	0.150234	0.0327553
HCM	Ecc_AHA_10	23	Weighted median	0.000579704	-0.0526536	0.0153021
DCM	Ecc_AHA_10	15	Weighted mode	0.00299944	0.15118	0.0421966
HCM	Ecc_AHA_10	23	Weighted mode	0.00519998	-0.105532	0.0340199
DCM	Ecc_AHA_11	15	Inverse variance weighted	6.43211e-09	0.129495	0.0223071
HCM	Ecc_AHA_11	23	Inverse variance weighted	9.83209e-06	-0.0717455	0.016229
DCM	Ecc_AHA_11	15	MR Egger	0.0622018	0.177854	0.0871811
HCM	Ecc_AHA_11	23	MR Egger	0.137307	-0.058851	0.0380937
DCM	Ecc_AHA_11	15	Simple mode	0.0078722	0.17395	0.056159
HCM	Ecc_AHA_11	23	Simple mode	0.170352	-0.0668488	0.0471605
DCM	Ecc_AHA_11	15	Weighted median	8.96364e-09	0.156141	0.0271585
HCM	Ecc_AHA_11	23	Weighted median	0.000190928	-0.063135	0.016923
DCM	Ecc_AHA_11	15	Weighted mode	0.00293402	0.171708	0.0477781
HCM	Ecc_AHA_11	23	Weighted mode	0.96002	-0.00315009	0.062128
DCM	Ecc_AHA_12	15	Inverse variance weighted	5.16903e-05	0.127891	0.0315948
HCM	Ecc_AHA_12	23	Inverse variance weighted	0.00018792	-0.05118	0.0137038
DCM	Ecc_AHA_12	15	MR Egger	0.0376033	0.272891	0.117884
HCM	Ecc_AHA_12	23	MR Egger	0.273098	-0.0360971	0.0320736
DCM	Ecc_AHA_12	15	Simple mode	0.00339854	0.171645	0.0487649
HCM	Ecc_AHA_12	23	Simple mode	0.0273721	-0.0845369	0.0357721
DCM	Ecc_AHA_12	15	Weighted median	1.45081e-06	0.156719	0.0325285
HCM	Ecc_AHA_12	23	Weighted median	0.000100521	-0.0556244	0.0143018
DCM	Ecc_AHA_12	15	Weighted mode	0.00103487	0.180847	0.0438643
HCM	Ecc_AHA_12	23	Weighted mode	0.0312531	-0.097981	0.0425849
DCM	Ecc_AHA_13	15	Inverse variance weighted	7.58716e-07	0.204414	0.0413317
HCM	Ecc_AHA_13	23	Inverse variance weighted	3.33855e-11	-0.107138	0.0161576
DCM	Ecc_AHA_13	15	MR Egger	0.0237331	0.39467	0.15416
HCM	Ecc_AHA_13	23	MR Egger	0.184754	-0.0483795	0.0352797
DCM	Ecc_AHA_13	15	Simple mode	0.000417286	0.295323	0.064286
HCM	Ecc_AHA_13	23	Simple mode	0.00759496	-0.176033	0.059898
DCM	Ecc_AHA_13	15	Weighted median	9.88934e-13	0.24949	0.0349815
HCM	Ecc_AHA_13	23	Weighted median	4.65875e-10	-0.108127	0.0173553
DCM	Ecc_AHA_13	15	Weighted mode	0.000168798	0.278158	0.0547913
HCM	Ecc_AHA_13	23	Weighted mode	0.0122458	-0.171818	0.062954
DCM	Ecc_AHA_14	15	Inverse variance weighted	2.29493e-08	0.245938	0.0440106
HCM	Ecc_AHA_14	23	Inverse variance weighted	1.532e-11	-0.128461	0.0190458
DCM	Ecc_AHA_14	15	MR Egger	0.0319296	0.404	0.168152
HCM	Ecc_AHA_14	23	MR Egger	0.408162	-0.0323538	0.0383322
DCM	Ecc_AHA_14	15	Simple mode	9.27927e-05	0.314884	0.0582592
HCM	Ecc_AHA_14	23	Simple mode	0.0056008	-0.139722	0.0455082
DCM	Ecc_AHA_14	15	Weighted median	6.85101e-16	0.289455	0.0358541
HCM	Ecc_AHA_14	23	Weighted median	7.92393e-11	-0.125738	0.0193382
DCM	Ecc_AHA_14	15	Weighted mode	1.54373e-05	0.320199	0.0497072
HCM	Ecc_AHA_14	23	Weighted mode	0.039374	-0.18209	0.0831268
DCM	Ecc_AHA_15	15	Inverse variance weighted	0.000143695	0.164258	0.0432063
HCM	Ecc_AHA_15	23	Inverse variance weighted	1.94455e-07	-0.0732027	0.0140651
DCM	Ecc_AHA_15	15	MR Egger	0.117094	0.281399	0.16764
HCM	Ecc_AHA_15	23	MR Egger	0.173407	-0.0457271	0.0324485
DCM	Ecc_AHA_15	15	Simple mode	0.00821915	0.159882	0.0519818
HCM	Ecc_AHA_15	23	Simple mode	0.0066026	-0.104478	0.0348322
DCM	Ecc_AHA_15	15	Weighted median	1.87326e-06	0.150142	0.0314985
HCM	Ecc_AHA_15	23	Weighted median	6.50265e-10	-0.0903264	0.0146213
DCM	Ecc_AHA_15	15	Weighted mode	0.00136195	0.155736	0.0391048
HCM	Ecc_AHA_15	23	Weighted mode	0.000740005	-0.11171	0.0285262
DCM	Ecc_AHA_16	15	Inverse variance weighted	1.67045e-08	0.187308	0.0331926
HCM	Ecc_AHA_16	23	Inverse variance weighted	1.04286e-05	-0.0746487	0.0169345
DCM	Ecc_AHA_16	15	MR Egger	0.0331282	0.30284	0.127089
HCM	Ecc_AHA_16	23	MR Egger	0.513735	-0.0252741	0.038047
DCM	Ecc_AHA_16	15	Simple mode	0.000750681	0.245714	0.0573019
HCM	Ecc_AHA_16	23	Simple mode	0.00898251	-0.0925371	0.0322902
DCM	Ecc_AHA_16	15	Weighted median	1.44626e-10	0.205086	0.0319899
HCM	Ecc_AHA_16	23	Weighted median	4.55956e-07	-0.0803692	0.0159337
DCM	Ecc_AHA_16	15	Weighted mode	0.000131947	0.23593	0.0452769
HCM	Ecc_AHA_16	23	Weighted mode	0.00238288	-0.105939	0.0308693
DCM	Ecc_Global	15	Inverse variance weighted	5.90662e-13	0.304121	0.0422237
HCM	Ecc_Global	23	Inverse variance weighted	1.0014e-10	-0.150071	0.0232065
DCM	Ecc_Global	15	MR Egger	0.00757448	0.497421	0.15758
HCM	Ecc_Global	23	MR Egger	0.212894	-0.0650054	0.0506003
DCM	Ecc_Global	15	Simple mode	0.000403726	0.38241	0.0829298
HCM	Ecc_Global	23	Simple mode	0.000224949	-0.170995	0.0388284
DCM	Ecc_Global	15	Weighted median	4.55628e-14	0.304845	0.0404087
HCM	Ecc_Global	23	Weighted median	3.91526e-12	-0.12807	0.0184534
DCM	Ecc_Global	15	Weighted mode	3.4967e-05	0.384799	0.0645812
HCM	Ecc_Global	23	Weighted mode	0.00864619	-0.196269	0.0680909
DCM	Err_AHA_1	15	Inverse variance weighted	0.00737853	-0.113119	0.0422204
HCM	Err_AHA_1	23	Inverse variance weighted	0.00999178	0.0524863	0.0203742
DCM	Err_AHA_1	15	MR Egger	0.0129624	-0.412194	0.143261
HCM	Err_AHA_1	23	MR Egger	0.705213	0.0181255	0.0472649
DCM	Err_AHA_1	15	Simple mode	0.0266352	-0.120663	0.0487182
HCM	Err_AHA_1	23	Simple mode	0.0491016	0.0597573	0.0286905
DCM	Err_AHA_1	15	Weighted median	0.000224343	-0.121799	0.0330087
HCM	Err_AHA_1	23	Weighted median	0.000135471	0.0534317	0.0140009
DCM	Err_AHA_1	15	Weighted mode	0.00474173	-0.151062	0.0450614
HCM	Err_AHA_1	23	Weighted mode	0.0286038	0.0490178	0.0209247
DCM	Err_AHA_2	15	Inverse variance weighted	0.0301871	-0.0587292	0.0270938
HCM	Err_AHA_2	23	Inverse variance weighted	0.00401404	0.0341065	0.0118547
DCM	Err_AHA_2	15	MR Egger	0.1262	-0.167602	0.102562
HCM	Err_AHA_2	23	MR Egger	0.590131	0.0150652	0.0275404
DCM	Err_AHA_2	15	Simple mode	0.15134	-0.0747185	0.0492309
HCM	Err_AHA_2	23	Simple mode	0.00495793	0.0774188	0.0247944
DCM	Err_AHA_2	15	Weighted median	0.0582924	-0.0525777	0.0277676
HCM	Err_AHA_2	23	Weighted median	0.00273301	0.0388639	0.0129707
DCM	Err_AHA_2	15	Weighted mode	0.127216	-0.0635055	0.0391656
HCM	Err_AHA_2	23	Weighted mode	0.00745781	0.0475562	0.0161383
DCM	Err_AHA_3	15	Inverse variance weighted	0.03249	-0.0675165	0.0315744
HCM	Err_AHA_3	23	Inverse variance weighted	4.29684e-06	0.0600648	0.0130676
DCM	Err_AHA_3	15	MR Egger	0.958796	0.00648516	0.123131
HCM	Err_AHA_3	23	MR Egger	0.466462	0.0217639	0.0293418
DCM	Err_AHA_3	15	Simple mode	0.339223	-0.0372566	0.0376528
HCM	Err_AHA_3	23	Simple mode	0.412682	0.021044	0.0252017
DCM	Err_AHA_3	15	Weighted median	0.102734	-0.0454935	0.0278803
HCM	Err_AHA_3	23	Weighted median	0.000893438	0.0427811	0.0128777
DCM	Err_AHA_3	15	Weighted mode	0.110029	-0.0571463	0.0334916
HCM	Err_AHA_3	23	Weighted mode	0.0377555	0.0337637	0.0152726
DCM	Err_AHA_4	15	Inverse variance weighted	0.00807674	-0.0783042	0.0295617
HCM	Err_AHA_4	23	Inverse variance weighted	2.00228e-07	0.0648006	0.0124637
DCM	Err_AHA_4	15	MR Egger	0.703596	-0.0453561	0.116606
HCM	Err_AHA_4	23	MR Egger	0.52642	0.0174049	0.0270178
DCM	Err_AHA_4	15	Simple mode	0.0501236	-0.136368	0.0636203
HCM	Err_AHA_4	23	Simple mode	0.0174671	0.0682835	0.0265697
DCM	Err_AHA_4	15	Weighted median	0.0132518	-0.0741194	0.0299239
HCM	Err_AHA_4	23	Weighted median	2.12986e-06	0.0646616	0.0136397
DCM	Err_AHA_4	15	Weighted mode	0.0435792	-0.113251	0.0510535
HCM	Err_AHA_4	23	Weighted mode	0.0161842	0.0719486	0.027625
DCM	Err_AHA_5	15	Inverse variance weighted	0.000645262	-0.0913333	0.0267695
HCM	Err_AHA_5	23	Inverse variance weighted	4.58536e-06	0.0549498	0.0119901
DCM	Err_AHA_5	15	MR Egger	0.0377882	-0.227602	0.0984323
HCM	Err_AHA_5	23	MR Egger	0.148929	0.0420628	0.0280731
DCM	Err_AHA_5	15	Simple mode	0.00810053	-0.131152	0.0425398
HCM	Err_AHA_5	23	Simple mode	0.383856	0.0270356	0.0304265
DCM	Err_AHA_5	15	Weighted median	1.38653e-05	-0.123743	0.028473
HCM	Err_AHA_5	23	Weighted median	0.00105403	0.0469876	0.0143443
DCM	Err_AHA_5	15	Weighted mode	0.00245792	-0.135805	0.0368717
HCM	Err_AHA_5	23	Weighted mode	0.337967	0.0278638	0.028446
DCM	Err_AHA_6	15	Inverse variance weighted	0.00376407	-0.0944433	0.0325972
HCM	Err_AHA_6	23	Inverse variance weighted	0.0211854	0.0416863	0.0180878
DCM	Err_AHA_6	15	MR Egger	0.175705	-0.181257	0.126563
HCM	Err_AHA_6	23	MR Egger	0.590534	0.0231498	0.0423659
DCM	Err_AHA_6	15	Simple mode	0.000312036	-0.151775	0.0319708
HCM	Err_AHA_6	23	Simple mode	0.00330485	0.0821481	0.0249349
DCM	Err_AHA_6	15	Weighted median	9.52755e-07	-0.140018	0.0285683
HCM	Err_AHA_6	23	Weighted median	3.92788e-07	0.0705687	0.0139122
DCM	Err_AHA_6	15	Weighted mode	0.000637847	-0.151775	0.0347121
HCM	Err_AHA_6	23	Weighted mode	0.00357802	0.0809209	0.0248149
DCM	Err_AHA_7	15	Inverse variance weighted	0.00885245	-0.0943649	0.0360488
HCM	Err_AHA_7	23	Inverse variance weighted	0.000884851	0.0549104	0.0165154
DCM	Err_AHA_7	15	MR Egger	0.0315255	-0.3097	0.128538
HCM	Err_AHA_7	23	MR Egger	0.644259	-0.0163364	0.0348702
DCM	Err_AHA_7	15	Simple mode	0.152998	-0.0929099	0.0614843
HCM	Err_AHA_7	23	Simple mode	0.462162	0.0283465	0.0378776
DCM	Err_AHA_7	15	Weighted median	0.000196481	-0.120414	0.032339
HCM	Err_AHA_7	23	Weighted median	0.00679144	0.0424331	0.0156759
DCM	Err_AHA_7	15	Weighted mode	0.00716217	-0.154622	0.049164
HCM	Err_AHA_7	23	Weighted mode	0.573528	0.0164957	0.0288696
DCM	Err_AHA_8	15	Inverse variance weighted	5.84465e-05	-0.111693	0.0277912
HCM	Err_AHA_8	23	Inverse variance weighted	0.00033744	0.0489028	0.013642
DCM	Err_AHA_8	15	MR Egger	0.0355806	-0.242342	0.10336
HCM	Err_AHA_8	23	MR Egger	0.576786	0.0177057	0.031232
DCM	Err_AHA_8	15	Simple mode	0.0710173	-0.105214	0.0538539
HCM	Err_AHA_8	23	Simple mode	0.0799673	0.0537739	0.0292945
DCM	Err_AHA_8	15	Weighted median	0.000357495	-0.107366	0.0300776
HCM	Err_AHA_8	23	Weighted median	0.0050765	0.0386655	0.0137986
DCM	Err_AHA_8	15	Weighted mode	0.139064	-0.105214	0.0670755
HCM	Err_AHA_8	23	Weighted mode	0.419035	0.0160523	0.0194916
DCM	Err_AHA_9	15	Inverse variance weighted	0.00190152	-0.0846313	0.0272547
HCM	Err_AHA_9	23	Inverse variance weighted	0.0338744	0.0300405	0.0141596
DCM	Err_AHA_9	15	MR Egger	0.0719259	-0.200886	0.102549
HCM	Err_AHA_9	23	MR Egger	0.894387	0.00440149	0.0327557
DCM	Err_AHA_9	15	Simple mode	0.770106	-0.0196812	0.0660523
HCM	Err_AHA_9	23	Simple mode	0.0380043	0.0682815	0.0309306
DCM	Err_AHA_9	15	Weighted median	0.0502889	-0.0613201	0.0313258
HCM	Err_AHA_9	23	Weighted median	0.0286595	0.0316799	0.014478
DCM	Err_AHA_9	15	Weighted mode	0.0194853	-0.17222	0.0652878
HCM	Err_AHA_9	23	Weighted mode	0.205445	0.031529	0.0241638
DCM	Err_AHA_10	15	Inverse variance weighted	0.000208881	-0.11679	0.0314966
HCM	Err_AHA_10	23	Inverse variance weighted	1.63774e-05	0.056762	0.013172
DCM	Err_AHA_10	15	MR Egger	0.32387	-0.12776	0.124593
HCM	Err_AHA_10	23	MR Egger	0.672078	0.0124957	0.0291072
DCM	Err_AHA_10	15	Simple mode	0.00652811	-0.129565	0.040595
HCM	Err_AHA_10	23	Simple mode	0.00984588	0.080832	0.0286072
DCM	Err_AHA_10	15	Weighted median	3.14462e-06	-0.135523	0.0290752
HCM	Err_AHA_10	23	Weighted median	4.74122e-07	0.0721792	0.0143312
DCM	Err_AHA_10	15	Weighted mode	0.00128535	-0.143122	0.0356731
HCM	Err_AHA_10	23	Weighted mode	0.00133553	0.087187	0.0237395
DCM	Err_AHA_11	15	Inverse variance weighted	0.00651561	-0.0887814	0.0326326
HCM	Err_AHA_11	23	Inverse variance weighted	0.00104925	0.0469669	0.0143324
DCM	Err_AHA_11	15	MR Egger	0.183434	-0.177856	0.126579
HCM	Err_AHA_11	23	MR Egger	0.810259	-0.00755375	0.031068
DCM	Err_AHA_11	15	Simple mode	0.0666369	-0.0928479	0.046686
HCM	Err_AHA_11	23	Simple mode	0.00475608	0.0834923	0.0265885
DCM	Err_AHA_11	15	Weighted median	0.00291299	-0.0961622	0.0323042
HCM	Err_AHA_11	23	Weighted median	1.51972e-05	0.061191	0.0141456
DCM	Err_AHA_11	15	Weighted mode	0.0892018	-0.0928479	0.0508392
HCM	Err_AHA_11	23	Weighted mode	0.00116611	0.0814938	0.0218557
DCM	Err_AHA_12	15	Inverse variance weighted	0.05419	-0.0728629	0.0378446
HCM	Err_AHA_12	23	Inverse variance weighted	0.00124476	0.0470107	0.0145615
DCM	Err_AHA_12	15	MR Egger	0.0496268	-0.293641	0.135664
HCM	Err_AHA_12	23	MR Egger	0.7344	-0.0107644	0.0313084
DCM	Err_AHA_12	15	Simple mode	0.0106953	-0.156499	0.0531785
HCM	Err_AHA_12	23	Simple mode	0.0310543	0.0712365	0.0309205
DCM	Err_AHA_12	15	Weighted median	0.000892155	-0.103365	0.0311106
HCM	Err_AHA_12	23	Weighted median	4.67696e-05	0.0583991	0.0143444
DCM	Err_AHA_12	15	Weighted mode	0.00665406	-0.141816	0.0445676
HCM	Err_AHA_12	23	Weighted mode	0.0209943	0.0663248	0.0266783
DCM	Err_AHA_13	15	Inverse variance weighted	0.000785656	-0.096043	0.028603
HCM	Err_AHA_13	23	Inverse variance weighted	1.7258e-06	0.0576498	0.0120527
DCM	Err_AHA_13	15	MR Egger	0.0952946	-0.196847	0.109432
HCM	Err_AHA_13	23	MR Egger	0.548796	-0.0137214	0.0225163
DCM	Err_AHA_13	15	Simple mode	0.0530839	-0.115607	0.0547234
HCM	Err_AHA_13	23	Simple mode	0.00480908	0.0858362	0.0273761
DCM	Err_AHA_13	15	Weighted median	0.000334737	-0.107619	0.030004
HCM	Err_AHA_13	23	Weighted median	2.905e-07	0.070724	0.0137877
DCM	Err_AHA_13	15	Weighted mode	0.021162	-0.106474	0.0410225
HCM	Err_AHA_13	23	Weighted mode	0.00448065	0.0760109	0.0240117
DCM	Err_AHA_14	15	Inverse variance weighted	3.23429e-07	-0.129774	0.0253998
HCM	Err_AHA_14	23	Inverse variance weighted	0.000418045	0.054762	0.0155202
DCM	Err_AHA_14	15	MR Egger	0.298435	-0.10868	0.10034
HCM	Err_AHA_14	23	MR Egger	0.587859	-0.0176508	0.0320695
DCM	Err_AHA_14	15	Simple mode	0.111697	-0.0773373	0.0455577
HCM	Err_AHA_14	23	Simple mode	0.761785	0.0140309	0.0457142
DCM	Err_AHA_14	15	Weighted median	0.00332453	-0.0844198	0.0287532
HCM	Err_AHA_14	23	Weighted median	8.52772e-06	0.0659538	0.0148161
DCM	Err_AHA_14	15	Weighted mode	0.0561799	-0.0783193	0.037619
HCM	Err_AHA_14	23	Weighted mode	0.0290283	0.0778629	0.0333366
DCM	Err_AHA_15	15	Inverse variance weighted	6.26981e-09	-0.194461	0.0334735
HCM	Err_AHA_15	23	Inverse variance weighted	2.38736e-06	0.0844437	0.0179
DCM	Err_AHA_15	15	MR Egger	0.0442991	-0.288705	0.129677
HCM	Err_AHA_15	23	MR Egger	0.611832	0.0201829	0.039179
DCM	Err_AHA_15	15	Simple mode	0.000642003	-0.252037	0.0576874
HCM	Err_AHA_15	23	Simple mode	0.00173675	0.119168	0.0334391
DCM	Err_AHA_15	15	Weighted median	1.40553e-10	-0.218748	0.0340978
HCM	Err_AHA_15	23	Weighted median	1.09877e-07	0.0854969	0.0161024
DCM	Err_AHA_15	15	Weighted mode	0.000579951	-0.260861	0.058994
HCM	Err_AHA_15	23	Weighted mode	0.0011793	0.117918	0.0316636
DCM	Err_AHA_16	15	Inverse variance weighted	0.000285609	-0.123716	0.0341003
HCM	Err_AHA_16	23	Inverse variance weighted	2.21205e-06	0.0673983	0.01424
DCM	Err_AHA_16	15	MR Egger	0.151563	-0.202684	0.133031
HCM	Err_AHA_16	23	MR Egger	0.795269	-0.0074159	0.0282193
DCM	Err_AHA_16	15	Simple mode	0.00647675	-0.168885	0.052849
HCM	Err_AHA_16	23	Simple mode	0.00122407	0.113685	0.0306537
DCM	Err_AHA_16	15	Weighted median	2.19258e-06	-0.152597	0.0322287
HCM	Err_AHA_16	23	Weighted median	2.78976e-06	0.0705142	0.0150487
DCM	Err_AHA_16	15	Weighted mode	0.00884835	-0.166948	0.0549432
HCM	Err_AHA_16	23	Weighted mode	0.00371616	0.109119	0.0336274
DCM	Err_Global	15	Inverse variance weighted	1.43568e-07	-0.198415	0.0377169
HCM	Err_Global	23	Inverse variance weighted	1.24649e-08	0.10644	0.0186959
DCM	Err_Global	15	MR Egger	0.0308113	-0.346455	0.143067
HCM	Err_Global	23	MR Egger	0.648224	0.0177917	0.0384386
DCM	Err_Global	15	Simple mode	0.00178857	-0.25124	0.065359
HCM	Err_Global	23	Simple mode	5.97853e-05	0.147476	0.0298062
DCM	Err_Global	15	Weighted median	8.0413e-09	-0.199086	0.0345181
HCM	Err_Global	23	Weighted median	3.02905e-12	0.11534	0.016533
DCM	Err_Global	15	Weighted mode	0.000165329	-0.255616	0.0502396
HCM	Err_Global	23	Weighted mode	1.1662e-05	0.153882	0.0273377
DCM	WT_AHA_1	15	Inverse variance weighted	0.0654973	-0.0587212	0.0318817
HCM	WT_AHA_1	23	Inverse variance weighted	0.000114311	0.0558768	0.0144833
DCM	WT_AHA_1	15	MR Egger	0.702406	-0.0492729	0.126141
HCM	WT_AHA_1	23	MR Egger	0.861437	-0.00542545	0.0307042
DCM	WT_AHA_1	15	Simple mode	0.0762364	-0.117031	0.0611329
HCM	WT_AHA_1	23	Simple mode	0.270791	0.0321378	0.0284494
DCM	WT_AHA_1	15	Weighted median	0.0200073	-0.0632662	0.0271971
HCM	WT_AHA_1	23	Weighted median	0.0031861	0.0366719	0.0124346
DCM	WT_AHA_1	15	Weighted mode	0.109736	-0.0724769	0.0424379
HCM	WT_AHA_1	23	Weighted mode	0.169018	0.0303076	0.0213117
DCM	WT_AHA_2	15	Inverse variance weighted	0.0988771	-0.0457757	0.0277374
HCM	WT_AHA_2	23	Inverse variance weighted	0.00027565	0.0473548	0.0130197
DCM	WT_AHA_2	15	MR Egger	0.954446	-0.00635768	0.109171
HCM	WT_AHA_2	23	MR Egger	0.630859	-0.0131303	0.0269265
DCM	WT_AHA_2	15	Simple mode	0.166923	-0.0934063	0.0640673
HCM	WT_AHA_2	23	Simple mode	0.0267034	0.100072	0.0421395
DCM	WT_AHA_2	15	Weighted median	0.00981856	-0.080827	0.0313021
HCM	WT_AHA_2	23	Weighted median	0.0399587	0.0308831	0.0150343
DCM	WT_AHA_2	15	Weighted mode	0.066069	-0.0948573	0.047584
HCM	WT_AHA_2	23	Weighted mode	0.975455	-0.000969296	0.0311474
DCM	WT_AHA_3	15	Inverse variance weighted	0.148247	-0.0554901	0.0383815
HCM	WT_AHA_3	23	Inverse variance weighted	6.21996e-05	0.0637488	0.01592
DCM	WT_AHA_3	15	MR Egger	0.280844	0.156556	0.139134
HCM	WT_AHA_3	23	MR Egger	0.570088	-0.0183336	0.0317751
DCM	WT_AHA_3	15	Simple mode	0.353793	-0.0521541	0.0543796
HCM	WT_AHA_3	23	Simple mode	0.33633	0.0424613	0.0431989
DCM	WT_AHA_3	15	Weighted median	0.125193	-0.0440915	0.0287553
HCM	WT_AHA_3	23	Weighted median	0.0168197	0.0344482	0.0144097
DCM	WT_AHA_3	15	Weighted mode	0.374036	-0.0359422	0.039142
HCM	WT_AHA_3	23	Weighted mode	0.300976	0.0280614	0.0264916
DCM	WT_AHA_4	15	Inverse variance weighted	0.610071	0.0216017	0.0423586
HCM	WT_AHA_4	23	Inverse variance weighted	0.420743	0.0124651	0.015482
DCM	WT_AHA_4	15	MR Egger	0.178485	0.22366	0.157251
HCM	WT_AHA_4	23	MR Egger	0.18148	-0.0463671	0.0335493
DCM	WT_AHA_4	15	Simple mode	0.504005	0.0548403	0.0799591
HCM	WT_AHA_4	23	Simple mode	0.601372	-0.0096716	0.0182458
DCM	WT_AHA_4	15	Weighted median	0.132603	0.0429733	0.0285743
HCM	WT_AHA_4	23	Weighted median	0.566787	-0.00731159	0.0127649
DCM	WT_AHA_4	15	Weighted mode	0.202885	0.0548403	0.0410504
HCM	WT_AHA_4	23	Weighted mode	0.204159	-0.0199771	0.0152654
DCM	WT_AHA_5	15	Inverse variance weighted	0.481933	-0.0316013	0.0449395
HCM	WT_AHA_5	23	Inverse variance weighted	0.0226521	0.0403089	0.0176851
DCM	WT_AHA_5	15	MR Egger	0.557528	0.104435	0.173479
HCM	WT_AHA_5	23	MR Egger	0.948581	-0.00263205	0.0403288
DCM	WT_AHA_5	15	Simple mode	0.144122	0.0520932	0.0336697
HCM	WT_AHA_5	23	Simple mode	0.659648	0.00745322	0.0166951
DCM	WT_AHA_5	15	Weighted median	0.646127	0.0126734	0.0276019
HCM	WT_AHA_5	23	Weighted median	0.432445	0.00976211	0.0124356
DCM	WT_AHA_5	15	Weighted mode	0.180181	0.0361656	0.0256376
HCM	WT_AHA_5	23	Weighted mode	0.779304	0.00404958	0.0142749
DCM	WT_AHA_6	15	Inverse variance weighted	0.305016	-0.0382789	0.0373184
HCM	WT_AHA_6	23	Inverse variance weighted	0.000743323	0.0563404	0.0167029
DCM	WT_AHA_6	15	MR Egger	0.649007	0.0673303	0.144521
HCM	WT_AHA_6	23	MR Egger	0.94872	0.00241449	0.0370964
DCM	WT_AHA_6	15	Simple mode	0.130807	0.0587366	0.036596
HCM	WT_AHA_6	23	Simple mode	0.31553	0.0167156	0.0162744
DCM	WT_AHA_6	15	Weighted median	0.447407	0.0203052	0.0267263
HCM	WT_AHA_6	23	Weighted median	0.0992846	0.0203803	0.0123642
DCM	WT_AHA_6	15	Weighted mode	0.209265	0.0462767	0.0351605
HCM	WT_AHA_6	23	Weighted mode	0.447133	0.00871679	0.0112611
DCM	WT_AHA_7	15	Inverse variance weighted	0.911164	-0.00498147	0.0446485
HCM	WT_AHA_7	23	Inverse variance weighted	0.196515	0.0222009	0.0171894
DCM	WT_AHA_7	15	MR Egger	0.300402	0.181571	0.16835
HCM	WT_AHA_7	23	MR Egger	0.477035	-0.0279568	0.0386126
DCM	WT_AHA_7	15	Simple mode	0.0250368	0.0734202	0.0292649
HCM	WT_AHA_7	23	Simple mode	0.508045	-0.0146483	0.0217703
DCM	WT_AHA_7	15	Weighted median	0.0604337	0.047361	0.025224
HCM	WT_AHA_7	23	Weighted median	0.479749	-0.00869881	0.012309
DCM	WT_AHA_7	15	Weighted mode	0.0260332	0.0647663	0.0260251
HCM	WT_AHA_7	23	Weighted mode	0.0749279	-0.0265746	0.0142151
DCM	WT_AHA_8	15	Inverse variance weighted	0.765946	0.0129045	0.0433499
HCM	WT_AHA_8	23	Inverse variance weighted	0.270573	0.0174565	0.0158444
DCM	WT_AHA_8	15	MR Egger	0.494918	0.118554	0.168824
HCM	WT_AHA_8	23	MR Egger	0.308685	-0.0364646	0.0349522
DCM	WT_AHA_8	15	Simple mode	0.306561	0.0514763	0.0485074
HCM	WT_AHA_8	23	Simple mode	0.743741	-0.0102928	0.0310916
DCM	WT_AHA_8	15	Weighted median	0.0795025	0.0471775	0.0269035
HCM	WT_AHA_8	23	Weighted median	0.844858	-0.00242676	0.0124015
DCM	WT_AHA_8	15	Weighted mode	0.11574	0.0514763	0.0306974
HCM	WT_AHA_8	23	Weighted mode	0.224501	-0.0237589	0.01901
DCM	WT_AHA_9	15	Inverse variance weighted	0.686295	-0.0140978	0.0349052
HCM	WT_AHA_9	23	Inverse variance weighted	0.0778785	0.0262346	0.0148795
DCM	WT_AHA_9	15	MR Egger	0.850857	0.0264014	0.137645
HCM	WT_AHA_9	23	MR Egger	0.50255	-0.0225051	0.0329876
DCM	WT_AHA_9	15	Simple mode	0.519796	0.0362854	0.0549554
HCM	WT_AHA_9	23	Simple mode	0.976644	-0.00051282	0.0173187
DCM	WT_AHA_9	15	Weighted median	0.650243	0.0115881	0.0255568
HCM	WT_AHA_9	23	Weighted median	0.882638	0.00156698	0.0106145
DCM	WT_AHA_9	15	Weighted mode	0.469096	0.0274278	0.0368581
HCM	WT_AHA_9	23	Weighted mode	0.391925	-0.0123638	0.0141573
DCM	WT_AHA_10	15	Inverse variance weighted	0.40265	-0.0239537	0.028622
HCM	WT_AHA_10	23	Inverse variance weighted	0.0295911	0.0310193	0.0142583
DCM	WT_AHA_10	15	MR Egger	0.901164	-0.0143396	0.113233
HCM	WT_AHA_10	23	MR Egger	0.937535	-0.00258395	0.0325791
DCM	WT_AHA_10	15	Simple mode	0.178867	0.0518175	0.0366149
HCM	WT_AHA_10	23	Simple mode	0.677567	-0.00672041	0.0159486
DCM	WT_AHA_10	15	Weighted median	0.83966	0.00463599	0.0229132
HCM	WT_AHA_10	23	Weighted median	0.900402	0.00134229	0.0107251
DCM	WT_AHA_10	15	Weighted mode	0.238398	0.0390678	0.031722
HCM	WT_AHA_10	23	Weighted mode	0.179044	-0.0142046	0.0102341
DCM	WT_AHA_11	15	Inverse variance weighted	0.022549	-0.0907685	0.0397935
HCM	WT_AHA_11	23	Inverse variance weighted	0.000436231	0.0644658	0.0183291
DCM	WT_AHA_11	15	MR Egger	0.738188	-0.0536492	0.157101
HCM	WT_AHA_11	23	MR Egger	0.820457	0.0094336	0.0410482
DCM	WT_AHA_11	15	Simple mode	0.0379871	-0.0866683	0.0378286
HCM	WT_AHA_11	23	Simple mode	0.0297614	0.117141	0.0504065
DCM	WT_AHA_11	15	Weighted median	0.000594356	-0.0818309	0.0238284
HCM	WT_AHA_11	23	Weighted median	0.0011659	0.0405504	0.0124882
DCM	WT_AHA_11	15	Weighted mode	0.0148413	-0.0747968	0.026936
HCM	WT_AHA_11	23	Weighted mode	0.20451	0.0292114	0.0223397
DCM	WT_AHA_12	15	Inverse variance weighted	0.0673534	-0.0698348	0.0381755
HCM	WT_AHA_12	23	Inverse variance weighted	0.000246901	0.0577256	0.0157486
DCM	WT_AHA_12	15	MR Egger	0.592543	0.0794695	0.144845
HCM	WT_AHA_12	23	MR Egger	0.824907	0.00785489	0.0350634
DCM	WT_AHA_12	15	Simple mode	0.436928	0.0289768	0.0362091
HCM	WT_AHA_12	23	Simple mode	0.0263737	0.0972801	0.0408643
DCM	WT_AHA_12	15	Weighted median	0.985932	-0.000437821	0.02483
HCM	WT_AHA_12	23	Weighted median	0.00185037	0.0373891	0.0120096
DCM	WT_AHA_12	15	Weighted mode	0.605201	0.0180979	0.0342221
HCM	WT_AHA_12	23	Weighted mode	0.267135	0.0184753	0.016227
DCM	WT_AHA_13	15	Inverse variance weighted	0.236029	-0.0414488	0.0349788
HCM	WT_AHA_13	23	Inverse variance weighted	0.0180233	0.0331191	0.014003
DCM	WT_AHA_13	15	MR Egger	0.68264	0.0566656	0.135505
HCM	WT_AHA_13	23	MR Egger	0.691761	-0.0124892	0.0310692
DCM	WT_AHA_13	15	Simple mode	0.596877	0.0209778	0.0387617
HCM	WT_AHA_13	23	Simple mode	0.370148	-0.0139344	0.01523
DCM	WT_AHA_13	15	Weighted median	0.650462	0.0111191	0.0245389
HCM	WT_AHA_13	23	Weighted median	0.438575	-0.00877319	0.0113261
DCM	WT_AHA_13	15	Weighted mode	0.614597	0.0157542	0.0305915
HCM	WT_AHA_13	23	Weighted mode	0.308665	-0.0114798	0.0110156
DCM	WT_AHA_14	15	Inverse variance weighted	0.197123	-0.0529383	0.041044
HCM	WT_AHA_14	23	Inverse variance weighted	0.00511038	0.0365539	0.013055
DCM	WT_AHA_14	15	MR Egger	0.789821	0.0435471	0.160042
HCM	WT_AHA_14	23	MR Egger	0.587565	-0.0154406	0.0280317
DCM	WT_AHA_14	15	Simple mode	0.804328	-0.0115475	0.0457338
HCM	WT_AHA_14	23	Simple mode	0.0757813	0.0532935	0.0285971
DCM	WT_AHA_14	15	Weighted median	0.900717	-0.00327537	0.0262544
HCM	WT_AHA_14	23	Weighted median	0.828795	-0.00256277	0.0118511
DCM	WT_AHA_14	15	Weighted mode	0.93596	-0.00243776	0.0297998
HCM	WT_AHA_14	23	Weighted mode	0.322301	-0.0125954	0.0124398
DCM	WT_AHA_15	15	Inverse variance weighted	0.121972	-0.0563134	0.0364123
HCM	WT_AHA_15	23	Inverse variance weighted	0.00151932	0.0375623	0.0118457
DCM	WT_AHA_15	15	MR Egger	0.956507	-0.00797566	0.143452
HCM	WT_AHA_15	23	MR Egger	0.618991	-0.0126693	0.0251001
DCM	WT_AHA_15	15	Simple mode	0.26724	0.0348965	0.0302012
HCM	WT_AHA_15	23	Simple mode	0.219726	0.0249986	0.0197892
DCM	WT_AHA_15	15	Weighted median	0.984925	-0.000466918	0.0247121
HCM	WT_AHA_15	23	Weighted median	0.206315	0.0137513	0.0108812
DCM	WT_AHA_15	15	Weighted mode	0.536289	0.0161613	0.0254901
HCM	WT_AHA_15	23	Weighted mode	0.492041	0.00986613	0.0141201
DCM	WT_AHA_16	15	Inverse variance weighted	0.0369882	-0.0715507	0.0343022
HCM	WT_AHA_16	23	Inverse variance weighted	0.000399167	0.0492383	0.0139066
DCM	WT_AHA_16	15	MR Egger	0.767642	-0.0408752	0.135476
HCM	WT_AHA_16	23	MR Egger	0.954079	-0.00176722	0.0303246
DCM	WT_AHA_16	15	Simple mode	0.623239	-0.014661	0.0291855
HCM	WT_AHA_16	23	Simple mode	0.0693342	0.0324607	0.0170003
DCM	WT_AHA_16	15	Weighted median	0.377849	-0.0203167	0.0230383
HCM	WT_AHA_16	23	Weighted median	0.00447325	0.0315058	0.011083
DCM	WT_AHA_16	15	Weighted mode	0.52941	-0.0163982	0.0254269
HCM	WT_AHA_16	23	Weighted mode	0.133077	0.0232256	0.0148901
DCM	WT_Global	15	Inverse variance weighted	0.292506	-0.0443526	0.0421346
HCM	WT_Global	23	Inverse variance weighted	0.00244721	0.0513059	0.0169338
DCM	WT_Global	15	MR Egger	0.63253	0.079755	0.162877
HCM	WT_Global	23	MR Egger	0.565943	-0.0209018	0.0358373
DCM	WT_Global	15	Simple mode	0.408725	0.0302917	0.035567
HCM	WT_Global	23	Simple mode	0.371353	0.0143986	0.0157778
DCM	WT_Global	15	Weighted median	0.769407	-0.00692543	0.0236241
HCM	WT_Global	23	Weighted median	0.155468	0.0149033	0.0104917
DCM	WT_Global	15	Weighted mode	0.691339	0.0112172	0.0276721
HCM	WT_Global	23	Weighted mode	0.849772	0.00214806	0.011208

## Sheet: Exposure_LV_Outcome_CM
Exposure	Outcome	Instruments	Method	P-value	Beta	SE
Ecc_AHA_1	DCM	4	Inverse variance weighted	1.05609e-07	1.70935	0.3215		MR Egger P-value < 0.05
Ecc_AHA_1	HCM	5	Inverse variance weighted	0.000303199	-2.64873	0.733203		MR Egger P-value < 0.003125
Ecc_AHA_1	DCM	4	MR Egger	0.321071	2.42887	1.8573
Ecc_AHA_1	HCM	5	MR Egger	0.210832	-5.26535	3.319
Ecc_AHA_1	DCM	4	Simple mode	0.0417963	1.38335	0.404309
Ecc_AHA_1	HCM	5	Simple mode	0.0686867	-2.07743	0.839868
Ecc_AHA_1	DCM	4	Weighted median	3.2569e-10	1.52635	0.242816
Ecc_AHA_1	HCM	5	Weighted median	2.69703e-05	-1.92061	0.457544
Ecc_AHA_1	DCM	4	Weighted mode	0.0225298	1.49033	0.343128
Ecc_AHA_1	HCM	5	Weighted mode	0.136214	-2.03407	1.09289
Ecc_AHA_2	DCM	2	Inverse variance weighted	2.11137e-14	2.1562	0.28209
Ecc_AHA_2	HCM	2	Inverse variance weighted	1.65769e-13	-4.11985	0.558711
Ecc_AHA_3	DCM	4	Inverse variance weighted	0.0525238	2.41788	1.24709
Ecc_AHA_3	HCM	4	Inverse variance weighted	0.0684433	-4.06944	2.23341
Ecc_AHA_3	DCM	4	MR Egger	0.353104	2.15014	1.79226
Ecc_AHA_3	HCM	4	MR Egger	0.365784	-3.85658	3.32443
Ecc_AHA_3	DCM	4	Simple mode	1	1.75178e+06	1.21585e+13
Ecc_AHA_3	HCM	4	Simple mode	1	-504421	5.18084e+12
Ecc_AHA_3	DCM	4	Weighted median	0.037173	0.884655	0.424528
Ecc_AHA_3	HCM	4	Weighted median	0.226853	-0.824852	0.682538
Ecc_AHA_3	DCM	4	Weighted mode	1	5384.14	6.02491e+11
Ecc_AHA_3	HCM	4	Weighted mode	1	-50258.5	9.22263e+11
Ecc_AHA_5	DCM	3	Inverse variance weighted	0.0969801	2.09199	1.26048
Ecc_AHA_5	HCM	3	Inverse variance weighted	0.121333	-3.63397	2.3457
Ecc_AHA_5	DCM	3	MR Egger	0.520819	3.2629	3.4836
Ecc_AHA_5	HCM	3	MR Egger	0.608698	-4.97685	7.05065
Ecc_AHA_5	DCM	3	Simple mode	0.358646	15.2162	12.8715
Ecc_AHA_5	HCM	3	Simple mode	0.476815	22.5578	25.9823
Ecc_AHA_5	DCM	3	Weighted median	0.0299183	0.877761	0.40428
Ecc_AHA_5	HCM	3	Weighted median	0.15678	-0.957383	0.676124
Ecc_AHA_5	DCM	3	Weighted mode	0.293694	15.2162	10.7839
Ecc_AHA_5	HCM	3	Weighted mode	0.411427	22.5578	21.9095
Ecc_AHA_6	DCM	5	Inverse variance weighted	0.00131227	2.24165	0.697619
Ecc_AHA_6	HCM	5	Inverse variance weighted	0.00638745	-3.75158	1.37562
Ecc_AHA_6	DCM	5	MR Egger	0.561846	-1.14247	1.75677
Ecc_AHA_6	HCM	5	MR Egger	0.747519	1.64661	4.66624
Ecc_AHA_6	DCM	5	Simple mode	0.0213261	2.60477	0.709077
Ecc_AHA_6	HCM	5	Simple mode	0.00446317	-5.4777	0.94845
Ecc_AHA_6	DCM	5	Weighted median	0.000315616	1.31858	0.366056
Ecc_AHA_6	HCM	5	Weighted median	0.501552	-0.293737	0.437076
Ecc_AHA_6	DCM	5	Weighted mode	0.139813	1.04789	0.569913
Ecc_AHA_6	HCM	5	Weighted mode	0.517211	-0.283929	0.40021
Ecc_AHA_7	DCM	5	Inverse variance weighted	0.0114901	1.18895	0.47042
Ecc_AHA_7	HCM	5	Inverse variance weighted	0.0245331	-2.09922	0.933534
Ecc_AHA_7	DCM	5	MR Egger	0.814475	0.426613	1.66622
Ecc_AHA_7	HCM	5	MR Egger	0.620194	-2.0895	3.79424
Ecc_AHA_7	DCM	5	Simple mode	0.787095	-1.40962	4.88122
Ecc_AHA_7	HCM	5	Simple mode	0.471023	-5.71812	7.19091
Ecc_AHA_7	DCM	5	Weighted median	0.0100325	0.675528	0.262371
Ecc_AHA_7	HCM	5	Weighted median	0.0082303	-1.01732	0.384989
Ecc_AHA_7	DCM	5	Weighted mode	0.788211	-1.40962	4.90786
Ecc_AHA_7	HCM	5	Weighted mode	0.464391	-5.71812	7.0767
Ecc_AHA_8	DCM	4	Inverse variance weighted	3.10387e-17	1.60604	0.19023
Ecc_AHA_8	HCM	4	Inverse variance weighted	0.0805999	-1.5189	0.869325
Ecc_AHA_8	DCM	4	MR Egger	0.321221	2.57573	1.97041
Ecc_AHA_8	HCM	4	MR Egger	0.27621	10.1695	6.85541
Ecc_AHA_8	DCM	4	Simple mode	0.0374431	1.35064	0.377899
Ecc_AHA_8	HCM	4	Simple mode	0.210149	-1.49293	0.939199
Ecc_AHA_8	DCM	4	Weighted median	2.40982e-08	1.43269	0.256771
Ecc_AHA_8	HCM	4	Weighted median	0.0205649	-1.04586	0.451605
Ecc_AHA_8	DCM	4	Weighted mode	0.0371548	1.33587	0.37263
Ecc_AHA_8	HCM	4	Weighted mode	0.202218	-1.0362	0.636879
Ecc_AHA_9	DCM	5	Inverse variance weighted	0.000522694	1.98123	0.571149
Ecc_AHA_9	HCM	5	Inverse variance weighted	0.0142854	-3.14062	1.28188
Ecc_AHA_9	DCM	5	MR Egger	0.94164	0.129466	1.62847
Ecc_AHA_9	HCM	5	MR Egger	0.869227	0.726525	4.05511
Ecc_AHA_9	DCM	5	Simple mode	0.0072004	1.8737	0.370584
Ecc_AHA_9	HCM	5	Simple mode	0.0108675	-3.32601	0.740004
Ecc_AHA_9	DCM	5	Weighted median	4.80958e-09	1.64398	0.280847
Ecc_AHA_9	HCM	5	Weighted median	3.42659e-06	-2.23983	0.482364
Ecc_AHA_9	DCM	5	Weighted mode	0.0342757	1.80811	0.572692
Ecc_AHA_9	HCM	5	Weighted mode	0.0214526	-2.6529	0.723503
Ecc_AHA_10	DCM	2	Inverse variance weighted	0.148288	1.18138	0.817225
Ecc_AHA_10	HCM	2	Inverse variance weighted	0.524441	0.285661	0.448789
Ecc_AHA_11	DCM	4	Inverse variance weighted	2.61368e-05	1.89992	0.451851
Ecc_AHA_11	HCM	4	Inverse variance weighted	0.000179614	-3.17477	0.847489
Ecc_AHA_11	DCM	4	MR Egger	0.210267	1.83178	1.00614
Ecc_AHA_11	HCM	4	MR Egger	0.172747	-3.79909	1.82445
Ecc_AHA_11	DCM	4	Simple mode	0.802956	-1.48602	5.45439
Ecc_AHA_11	HCM	4	Simple mode	0.696671	4.69198	10.9294
Ecc_AHA_11	DCM	4	Weighted median	8.22084e-07	1.5216	0.308638
Ecc_AHA_11	HCM	4	Weighted median	3.3923e-06	-2.41013	0.518808
Ecc_AHA_11	DCM	4	Weighted mode	0.799868	-1.48602	5.36744
Ecc_AHA_11	HCM	4	Weighted mode	0.705663	4.69198	11.2906
Ecc_AHA_12	DCM	1	Wald ratio	0.369548	4.83501e+09	5.38828e+09
Ecc_AHA_12	HCM	1	Wald ratio	0.264903	-1.06533e+10	9.55562e+09
Ecc_AHA_13	DCM	8	Inverse variance weighted	4.38544e-07	2.13119	0.421899
Ecc_AHA_13	HCM	8	Inverse variance weighted	3.96776e-10	-4.00331	0.639987
Ecc_AHA_13	DCM	8	MR Egger	0.0968475	3.4588	1.75905
Ecc_AHA_13	HCM	8	MR Egger	0.0651877	-5.89976	2.61883
Ecc_AHA_13	DCM	8	Simple mode	0.306419	6.4109	5.81122
Ecc_AHA_13	HCM	8	Simple mode	0.315996	-10.362	9.59562
Ecc_AHA_13	DCM	8	Weighted median	3.89591e-05	1.19977	0.291662
Ecc_AHA_13	HCM	8	Weighted median	1.19794e-10	-3.23173	0.501853
Ecc_AHA_13	DCM	8	Weighted mode	0.343456	6.4109	6.31
Ecc_AHA_13	HCM	8	Weighted mode	0.334857	-10.362	10.0063
Ecc_AHA_14	DCM	12	Inverse variance weighted	2.54214e-08	1.52674	0.274083
Ecc_AHA_14	HCM	12	Inverse variance weighted	3.25012e-11	-3.16511	0.477049
Ecc_AHA_14	DCM	12	MR Egger	0.0474577	1.88946	0.836456
Ecc_AHA_14	HCM	12	MR Egger	0.013449	-4.29795	1.43485
Ecc_AHA_14	DCM	12	Simple mode	0.309002	4.58504	4.29873
Ecc_AHA_14	HCM	12	Simple mode	0.569068	3.20784	5.46498
Ecc_AHA_14	DCM	12	Weighted median	1.70944e-08	1.0161	0.180188
Ecc_AHA_14	HCM	12	Weighted median	4.00224e-10	-2.11576	0.338308
Ecc_AHA_14	DCM	12	Weighted mode	0.0897877	4.58504	2.46485
Ecc_AHA_14	HCM	12	Weighted mode	0.489297	3.20784	4.48428
Ecc_AHA_15	DCM	8	Inverse variance weighted	0.0106014	1.24495	0.487153
Ecc_AHA_15	HCM	9	Inverse variance weighted	0.0250091	-1.74712	0.779525
Ecc_AHA_15	DCM	8	MR Egger	0.74152	1.06974	3.09635
Ecc_AHA_15	HCM	9	MR Egger	0.731908	-1.83671	5.1508
Ecc_AHA_15	DCM	8	Simple mode	0.0496481	0.500293	0.211145
Ecc_AHA_15	HCM	9	Simple mode	0.0239013	-1.27121	0.457165
Ecc_AHA_15	DCM	8	Weighted median	0.00671407	0.532414	0.196412
Ecc_AHA_15	HCM	9	Weighted median	0.00957595	-0.771101	0.297633
Ecc_AHA_15	DCM	8	Weighted mode	0.045626	0.471909	0.194448
Ecc_AHA_15	HCM	9	Weighted mode	0.318888	-0.445884	0.419527
Ecc_AHA_16	DCM	1	Wald ratio	2.5778e-22	2.86995	0.295385
Ecc_AHA_16	HCM	1	Wald ratio	1.12839e-27	-5.0506	0.463276
Ecc_Global	DCM	22	Inverse variance weighted	2.84251e-46	1.69439	0.11864
Ecc_Global	HCM	23	Inverse variance weighted	6.24657e-18	-2.82609	0.32755
Ecc_Global	DCM	22	MR Egger	1.47789e-05	2.14802	0.378312
Ecc_Global	HCM	23	MR Egger	0.00354689	-3.44166	1.04829
Ecc_Global	DCM	22	Simple mode	0.136991	3.35512	2.16989
Ecc_Global	HCM	23	Simple mode	0.816253	2.2399	9.52469
Ecc_Global	DCM	22	Weighted median	9.06318e-28	1.5636	0.143162
Ecc_Global	HCM	23	Weighted median	5.33734e-21	-2.45473	0.261077
Ecc_Global	DCM	22	Weighted mode	0.257107	3.35512	2.88008
Ecc_Global	HCM	23	Weighted mode	0.464495	2.2399	3.00889
Err_AHA_1	DCM	6	Inverse variance weighted	0.162238	-0.864569	0.618617
Err_AHA_1	HCM	6	Inverse variance weighted	0.449232	1.06757	1.41084
Err_AHA_1	DCM	6	MR Egger	0.896901	0.310447	2.24945
Err_AHA_1	HCM	6	MR Egger	0.999179	-0.00587075	5.36257
Err_AHA_1	DCM	6	Simple mode	0.422267	-0.320071	0.366351
Err_AHA_1	HCM	6	Simple mode	0.724223	0.237952	0.637414
Err_AHA_1	DCM	6	Weighted median	0.389005	-0.1819	0.211162
Err_AHA_1	HCM	6	Weighted median	0.422921	0.321177	0.400788
Err_AHA_1	DCM	6	Weighted mode	0.666854	-0.111311	0.243579
Err_AHA_1	HCM	6	Weighted mode	0.939704	-0.0251904	0.316781
Err_AHA_3	DCM	1	Wald ratio	0.561063	0.237311	0.408268
Err_AHA_3	HCM	1	Wald ratio	0.9598	-0.0343294	0.681072
Err_AHA_4	DCM	4	Inverse variance weighted	0.000664243	-1.15022	0.337911
Err_AHA_4	HCM	4	Inverse variance weighted	0.211714	1.08537	0.869085
Err_AHA_4	DCM	4	MR Egger	0.241919	-0.820869	0.499341
Err_AHA_4	HCM	4	MR Egger	0.728959	0.590546	1.48298
Err_AHA_4	DCM	4	Simple mode	1	-5.77231e+06	342961306483076
Err_AHA_4	HCM	4	Simple mode	1	5.74983e+06	679353659159792
Err_AHA_4	DCM	4	Weighted median	0.000377677	-1.10912	0.311972
Err_AHA_4	HCM	4	Weighted median	0.182012	0.792742	0.593999
Err_AHA_4	DCM	4	Weighted mode	1	483334	272306798843973
Err_AHA_4	HCM	4	Weighted mode	1	-516415	619290420080234
Err_AHA_5	DCM	2	Inverse variance weighted	0.190141	0.582778	0.444813
Err_AHA_5	HCM	3	Inverse variance weighted	1.92308e-06	1.27299	0.26736
Err_AHA_5	HCM	3	MR Egger	0.76913	1.37251	3.61728
Err_AHA_5	HCM	3	Simple mode	0.088626	1.31724	0.420636
Err_AHA_5	HCM	3	Weighted median	0.000102737	1.30077	0.334903
Err_AHA_5	HCM	3	Weighted mode	0.0807762	1.31695	0.398876
Err_AHA_6	DCM	7	Inverse variance weighted	0.0814628	0.416085	0.238819
Err_AHA_6	HCM	8	Inverse variance weighted	0.177245	0.5755	0.426522
Err_AHA_6	DCM	7	MR Egger	0.389949	0.602437	0.640268
Err_AHA_6	HCM	8	MR Egger	0.806151	0.336651	1.31261
Err_AHA_6	DCM	7	Simple mode	8.31626e-18	12963.4	9.14445
Err_AHA_6	HCM	8	Simple mode	0.999999	74824.1	9.09499e+10
Err_AHA_6	DCM	7	Weighted median	0.00510215	0.571004	0.203893
Err_AHA_6	HCM	8	Weighted median	0.00307873	0.962862	0.325317
Err_AHA_6	DCM	7	Weighted mode	1	12963.4	1.72854e+11
Err_AHA_6	HCM	8	Weighted mode	3.57227e-23	74824.1	20.9581
Err_AHA_7	DCM	6	Inverse variance weighted	0.328019	-0.535795	0.547785
Err_AHA_7	HCM	6	Inverse variance weighted	8.00223e-05	3.08407	0.781898
Err_AHA_7	DCM	6	MR Egger	0.538763	-0.881084	1.31236
Err_AHA_7	HCM	6	MR Egger	0.256839	2.61802	1.98104
Err_AHA_7	DCM	6	Simple mode	1	-7.80375	8.93328e+08
Err_AHA_7	HCM	6	Simple mode	1	-7.9328	4.25174e+10
Err_AHA_7	DCM	6	Weighted median	0.455087	-0.184794	0.247395
Err_AHA_7	HCM	6	Weighted median	0.00102086	1.84665	0.562196
Err_AHA_7	DCM	6	Weighted mode	0.712973	-7.80375	20.0375
Err_AHA_7	HCM	6	Weighted mode	0.827939	-7.9328	34.6406
Err_AHA_8	DCM	3	Inverse variance weighted	0.0357659	-0.699524	0.333173
Err_AHA_8	HCM	4	Inverse variance weighted	0.437852	0.232373	0.299517
Err_AHA_8	DCM	3	MR Egger	0.766165	0.462055	1.20087
Err_AHA_8	HCM	4	MR Egger	0.955932	0.0894772	1.43435
Err_AHA_8	DCM	3	Simple mode	0.245615	-0.409647	0.252052
Err_AHA_8	HCM	4	Simple mode	0.574027	2.4797	3.94276
Err_AHA_8	DCM	3	Weighted median	0.0385619	-0.479878	0.231956
Err_AHA_8	HCM	4	Weighted median	0.576978	0.180409	0.323426
Err_AHA_8	DCM	3	Weighted mode	0.221981	-0.435331	0.248566
Err_AHA_8	HCM	4	Weighted mode	0.584806	2.4797	4.06329
Err_AHA_9	DCM	6	Inverse variance weighted	1.53933e-05	-0.905056	0.209359
Err_AHA_9	HCM	5	Inverse variance weighted	0.000883164	0.769577	0.231429
Err_AHA_9	DCM	6	MR Egger	0.471469	-0.615778	0.775217
Err_AHA_9	HCM	5	MR Egger	0.316542	1.37246	1.14451
Err_AHA_9	DCM	6	Simple mode	0.173956	-0.670897	0.42344
Err_AHA_9	HCM	5	Simple mode	0.171264	0.573553	0.344497
Err_AHA_9	DCM	6	Weighted median	0.0113949	-0.55089	0.217713
Err_AHA_9	HCM	5	Weighted median	0.0213959	0.638121	0.277332
Err_AHA_9	DCM	6	Weighted mode	0.0529434	-0.54761	0.216998
Err_AHA_9	HCM	5	Weighted mode	0.105146	0.607551	0.291064
Err_AHA_10	DCM	4	Inverse variance weighted	0.00393834	-0.698822	0.242389
Err_AHA_10	HCM	4	Inverse variance weighted	0.00301465	1.05333	0.355106
Err_AHA_10	DCM	4	MR Egger	0.715149	-1.26732	3.01564
Err_AHA_10	HCM	4	MR Egger	0.701821	1.87911	4.25344
Err_AHA_10	DCM	4	Simple mode	0.0838075	-0.978421	0.383416
Err_AHA_10	HCM	4	Simple mode	0.345045	0.650432	0.581807
Err_AHA_10	DCM	4	Weighted median	0.00289348	-0.624942	0.209794
Err_AHA_10	HCM	4	Weighted median	0.00858169	0.853177	0.324614
Err_AHA_10	DCM	4	Weighted mode	0.259715	-0.441562	0.318514
Err_AHA_10	HCM	4	Weighted mode	0.263721	0.632277	0.460921
Err_AHA_11	DCM	5	Inverse variance weighted	2.31423e-05	-0.954228	0.225469
Err_AHA_11	HCM	6	Inverse variance weighted	0.0146284	1.54555	0.633044
Err_AHA_11	DCM	5	MR Egger	0.47221	-0.332076	0.404879
Err_AHA_11	HCM	6	MR Egger	0.993321	0.0124785	1.40127
Err_AHA_11	DCM	5	Simple mode	1	2.59066	1.59938e+10
Err_AHA_11	HCM	6	Simple mode	0.665464	-3.47128	7.56187
Err_AHA_11	DCM	5	Weighted median	0.000541578	-0.988431	0.285731
Err_AHA_11	HCM	6	Weighted median	0.00580558	1.2621	0.457522
Err_AHA_11	DCM	5	Weighted mode	1	2.59066	1.86454e+10
Err_AHA_11	HCM	6	Weighted mode	0.67475	-3.47128	7.79612
Err_AHA_12	DCM	5	Inverse variance weighted	0.167892	-0.709523	0.514517
Err_AHA_12	HCM	5	Inverse variance weighted	0.0093069	2.30925	0.887978
Err_AHA_12	DCM	5	MR Egger	0.111412	-5.13252	2.29578
Err_AHA_12	HCM	5	MR Egger	0.735172	2.20031	5.928
Err_AHA_12	DCM	5	Simple mode	0.116099	-0.54435	0.272157
Err_AHA_12	HCM	5	Simple mode	0.136399	0.984645	0.529377
Err_AHA_12	DCM	5	Weighted median	0.0494566	-0.470609	0.23954
Err_AHA_12	HCM	5	Weighted median	0.000589625	1.24543	0.36243
Err_AHA_12	DCM	5	Weighted mode	0.0831413	-0.555395	0.241709
Err_AHA_12	HCM	5	Weighted mode	0.0662607	0.960016	0.382916
Err_AHA_13	DCM	2	Inverse variance weighted	0.000670907	0.996004	0.292839
Err_AHA_13	HCM	2	Inverse variance weighted	0.281104	1.15515	1.07172
Err_AHA_14	DCM	2	Inverse variance weighted	0.0154059	-1.18075	0.487372
Err_AHA_14	HCM	3	Inverse variance weighted	0.979426	0.0343814	1.33317
Err_AHA_14	HCM	3	MR Egger	0.484361	6.61296	6.29577
Err_AHA_14	HCM	3	Simple mode	0.0809635	1.3816	0.419006
Err_AHA_14	HCM	3	Weighted median	0.0314006	1.00774	0.468291
Err_AHA_14	HCM	3	Weighted mode	0.0905272	1.26342	0.408404
Err_AHA_15	DCM	7	Inverse variance weighted	0.000328283	-1.41226	0.393181
Err_AHA_15	HCM	7	Inverse variance weighted	0.00108827	3.23749	0.991073
Err_AHA_15	DCM	7	MR Egger	0.0605594	-2.22548	0.921879
Err_AHA_15	HCM	7	MR Egger	0.169557	4.03115	2.51274
Err_AHA_15	DCM	7	Simple mode	0.400095	-4.80749	5.30915
Err_AHA_15	HCM	7	Simple mode	0.356487	9.89511	9.90774
Err_AHA_15	DCM	7	Weighted median	0.000905185	-0.984757	0.296752
Err_AHA_15	HCM	7	Weighted median	0.0150918	1.09707	0.451437
Err_AHA_15	DCM	7	Weighted mode	0.271778	-4.80749	3.97309
Err_AHA_15	HCM	7	Weighted mode	0.440278	9.89511	11.976
Err_AHA_16	DCM	2	Inverse variance weighted	0.176683	0.575389	0.425887
Err_AHA_16	HCM	2	Inverse variance weighted	0.617757	-0.831543	1.66631
Err_Global	DCM	10	Inverse variance weighted	1.58921e-05	-1.75366	0.40632
Err_Global	HCM	10	Inverse variance weighted	4.76848e-06	3.53453	0.772622
Err_Global	DCM	10	MR Egger	0.00533444	-9.63659	2.54463
Err_Global	HCM	10	MR Egger	0.476458	5.39675	7.22483
Err_Global	DCM	10	Simple mode	0.00189395	-1.43245	0.330514
Err_Global	HCM	10	Simple mode	0.0204448	5.12243	1.82425
Err_Global	DCM	10	Weighted median	2.30524e-11	-1.43795	0.215093
Err_Global	HCM	10	Weighted median	3.84219e-05	1.48612	0.360991
Err_Global	DCM	10	Weighted mode	0.000182052	-1.31893	0.216673
Err_Global	HCM	10	Weighted mode	0.00654745	1.33941	0.380851
WT_AHA_1	DCM	4	Inverse variance weighted	0.0421404	-1.3645	0.671464
WT_AHA_1	HCM	4	Inverse variance weighted	0.000295755	3.28632	0.908075
WT_AHA_1	DCM	4	MR Egger	0.017374	-5.85758	0.78232
WT_AHA_1	HCM	4	MR Egger	0.0924366	6.97605	2.28233
WT_AHA_1	DCM	4	Simple mode	0.0209667	-1.73737	0.389401
WT_AHA_1	HCM	4	Simple mode	0.635098	-5.84374	11.103
WT_AHA_1	DCM	4	Weighted median	1.67277e-07	-1.67052	0.319261
WT_AHA_1	HCM	4	Weighted median	1.48943e-11	3.58232	0.530799
WT_AHA_1	DCM	4	Weighted mode	0.00620111	-1.95569	0.282852
WT_AHA_1	HCM	4	Weighted mode	0.598216	-5.84374	9.94841
WT_AHA_2	DCM	1	Wald ratio	2.11137e-14	-2.04362	0.267362
WT_AHA_2	HCM	1	Wald ratio	9.62133e-24	3.90475	0.388708
WT_AHA_3	DCM	1	Wald ratio	0.000428838	-1.16009	0.329416
WT_AHA_3	HCM	1	Wald ratio	2.77781e-16	4.22491	0.516329
WT_AHA_4	DCM	5	Inverse variance weighted	0.102505	-0.993971	0.608741
WT_AHA_4	HCM	4	Inverse variance weighted	0.0292623	2.78716	1.27855
WT_AHA_4	DCM	5	MR Egger	0.409066	-4.22844	4.41734
WT_AHA_4	HCM	4	MR Egger	0.66804	5.34929	10.7484
WT_AHA_4	DCM	5	Simple mode	0.118709	-0.944705	0.47696
WT_AHA_4	HCM	4	Simple mode	0.162705	4.70684	2.55521
WT_AHA_4	DCM	5	Weighted median	0.00584731	-0.843956	0.3062
WT_AHA_4	HCM	4	Weighted median	0.0572512	0.916521	0.482027
WT_AHA_4	DCM	5	Weighted mode	0.162792	-1.04898	0.614099
WT_AHA_4	HCM	4	Weighted mode	0.18351	0.657206	0.381607
WT_AHA_5	DCM	11	Inverse variance weighted	0.620349	-0.223376	0.450942
WT_AHA_5	HCM	11	Inverse variance weighted	0.00203182	1.98159	0.642219
WT_AHA_5	DCM	11	MR Egger	0.29035	-1.98843	1.77005
WT_AHA_5	HCM	11	MR Egger	0.0910212	4.70519	2.48668
WT_AHA_5	DCM	11	Simple mode	0.0363557	-0.661713	0.273973
WT_AHA_5	HCM	11	Simple mode	0.0244518	1.50495	0.568619
WT_AHA_5	DCM	11	Weighted median	0.0230336	-0.4635	0.203927
WT_AHA_5	HCM	11	Weighted median	0.000416492	1.13755	0.322305
WT_AHA_5	DCM	11	Weighted mode	0.0132055	-0.68213	0.226916
WT_AHA_5	HCM	11	Weighted mode	0.00824089	0.962865	0.293249
WT_AHA_6	DCM	13	Inverse variance weighted	0.184487	-0.43893	0.330752
WT_AHA_6	HCM	12	Inverse variance weighted	0.000243	2.2946	0.625312
WT_AHA_6	DCM	13	MR Egger	0.0490964	-2.97273	1.34426
WT_AHA_6	HCM	12	MR Egger	0.0124174	7.43568	2.44424
WT_AHA_6	DCM	13	Simple mode	0.0378285	-0.640369	0.274423
WT_AHA_6	HCM	12	Simple mode	0.272712	0.759928	0.658162
WT_AHA_6	DCM	13	Weighted median	0.0108344	-0.490342	0.192442
WT_AHA_6	HCM	12	Weighted median	0.00129196	1.25098	0.388774
WT_AHA_6	DCM	13	Weighted mode	0.0243381	-0.670069	0.26026
WT_AHA_6	HCM	12	Weighted mode	0.291077	0.553192	0.498809
WT_AHA_7	DCM	10	Inverse variance weighted	0.171071	-0.707998	0.517251
WT_AHA_7	HCM	11	Inverse variance weighted	0.0021848	2.36143	0.770729
WT_AHA_7	DCM	10	MR Egger	0.0949786	-6.24787	3.30042
WT_AHA_7	HCM	11	MR Egger	0.304629	5.51914	5.07004
WT_AHA_7	DCM	10	Simple mode	0.00806415	-1.47041	0.434404
WT_AHA_7	HCM	11	Simple mode	0.0988226	0.814401	0.447543
WT_AHA_7	DCM	10	Weighted median	0.00244015	-0.967057	0.319091
WT_AHA_7	HCM	11	Weighted median	0.0131337	0.923294	0.372277
WT_AHA_7	DCM	10	Weighted mode	0.0117269	-1.42923	0.453644
WT_AHA_7	HCM	11	Weighted mode	0.0842203	0.703102	0.366765
WT_AHA_8	DCM	11	Inverse variance weighted	0.434278	0.237793	0.304125
WT_AHA_8	HCM	11	Inverse variance weighted	0.205409	0.780994	0.616758
WT_AHA_8	DCM	11	MR Egger	0.142867	2.72363	1.69654
WT_AHA_8	HCM	11	MR Egger	0.615123	-2.00875	3.85757
WT_AHA_8	DCM	11	Simple mode	0.0767184	0.671343	0.340208
WT_AHA_8	HCM	11	Simple mode	0.101472	1.04315	0.578405
WT_AHA_8	DCM	11	Weighted median	0.00522799	0.596823	0.213713
WT_AHA_8	HCM	11	Weighted median	0.0333461	0.711687	0.334457
WT_AHA_8	DCM	11	Weighted mode	0.0562206	0.620993	0.287653
WT_AHA_8	HCM	11	Weighted mode	0.150738	0.756699	0.486279
WT_AHA_9	DCM	8	Inverse variance weighted	0.182876	0.590283	0.443171
WT_AHA_9	HCM	8	Inverse variance weighted	0.0537786	1.86399	0.966489
WT_AHA_9	DCM	8	MR Egger	0.535775	1.14438	1.7428
WT_AHA_9	HCM	8	MR Egger	0.872538	-0.710413	4.24325
WT_AHA_9	DCM	8	Simple mode	0.00527129	1.2495	0.313333
WT_AHA_9	HCM	8	Simple mode	0.520963	0.316007	0.467721
WT_AHA_9	DCM	8	Weighted median	0.00358009	0.811502	0.278583
WT_AHA_9	HCM	8	Weighted median	0.178485	0.544978	0.405057
WT_AHA_9	DCM	8	Weighted mode	0.0124386	1.09796	0.328841
WT_AHA_9	HCM	8	Weighted mode	0.26109	0.492957	0.403247
WT_AHA_10	DCM	10	Inverse variance weighted	0.775542	-0.120547	0.422776
WT_AHA_10	HCM	10	Inverse variance weighted	0.0028872	2.21524	0.743494
WT_AHA_10	DCM	10	MR Egger	0.347852	1.25361	1.25708
WT_AHA_10	HCM	10	MR Egger	0.805812	-0.630293	2.48029
WT_AHA_10	DCM	10	Simple mode	0.820542	0.135681	0.580891
WT_AHA_10	HCM	10	Simple mode	0.361371	0.406439	0.422669
WT_AHA_10	DCM	10	Weighted median	0.698479	0.109308	0.282176
WT_AHA_10	HCM	10	Weighted median	0.0796084	0.706158	0.402837
WT_AHA_10	DCM	10	Weighted mode	0.346081	0.498454	0.501339
WT_AHA_10	HCM	10	Weighted mode	0.277737	0.406439	0.351819
WT_AHA_11	DCM	10	Inverse variance weighted	0.0496057	-0.880611	0.448525
WT_AHA_11	HCM	10	Inverse variance weighted	5.35136e-06	3.11499	0.684534
WT_AHA_11	DCM	10	MR Egger	0.09501	-2.88801	1.52576
WT_AHA_11	HCM	10	MR Egger	0.00286647	8.32793	1.9676
WT_AHA_11	DCM	10	Simple mode	0.675598	-0.201836	0.466736
WT_AHA_11	HCM	10	Simple mode	0.0814711	1.29245	0.658969
WT_AHA_11	DCM	10	Weighted median	0.0622721	-0.485968	0.260663
WT_AHA_11	HCM	10	Weighted median	0.000101043	1.73318	0.445768
WT_AHA_11	DCM	10	Weighted mode	0.51081	-0.322774	0.471444
WT_AHA_11	HCM	10	Weighted mode	0.0524473	0.958744	0.42937
WT_AHA_12	DCM	6	Inverse variance weighted	0.0319984	-1.0582	0.493466
WT_AHA_12	HCM	7	Inverse variance weighted	0.00017846	2.49994	0.667058
WT_AHA_12	DCM	6	MR Egger	0.236698	-3.03076	2.17936
WT_AHA_12	HCM	7	MR Egger	0.0646654	5.98905	2.53659
WT_AHA_12	DCM	6	Simple mode	0.0445549	-1.37884	0.51717
WT_AHA_12	HCM	7	Simple mode	0.103492	1.88657	0.983395
WT_AHA_12	DCM	6	Weighted median	8.6115e-05	-1.09679	0.279315
WT_AHA_12	HCM	7	Weighted median	6.45451e-05	1.76552	0.441872
WT_AHA_12	DCM	6	Weighted mode	0.0367777	-1.32077	0.467096
WT_AHA_12	HCM	7	Weighted mode	0.322511	0.971941	0.90173
WT_AHA_13	DCM	5	Inverse variance weighted	0.0649357	-0.656368	0.35562
WT_AHA_13	HCM	5	Inverse variance weighted	0.000704223	2.45253	0.723903
WT_AHA_13	DCM	5	MR Egger	0.697228	-1.20078	2.80266
WT_AHA_13	HCM	5	MR Egger	0.34126	6.03597	5.34942
WT_AHA_13	DCM	5	Simple mode	0.0754874	-0.772642	0.32381
WT_AHA_13	HCM	5	Simple mode	0.0653229	1.3496	0.535453
WT_AHA_13	DCM	5	Weighted median	0.00278593	-0.707235	0.2365
WT_AHA_13	HCM	5	Weighted median	5.56859e-05	1.60305	0.397742
WT_AHA_13	DCM	5	Weighted mode	0.0574303	-0.735106	0.278186
WT_AHA_13	HCM	5	Weighted mode	0.0363068	1.3496	0.435698
WT_AHA_14	DCM	7	Inverse variance weighted	0.116091	-0.937281	0.596464
WT_AHA_14	HCM	7	Inverse variance weighted	0.000875524	2.77842	0.834925
WT_AHA_14	DCM	7	MR Egger	0.207911	-5.38305	3.72369
WT_AHA_14	HCM	7	MR Egger	0.0217719	11.6531	3.5446
WT_AHA_14	DCM	7	Simple mode	0.00623028	-1.85917	0.451477
WT_AHA_14	HCM	7	Simple mode	0.0702166	0.98338	0.447231
WT_AHA_14	DCM	7	Weighted median	0.0174467	-0.804236	0.338318
WT_AHA_14	HCM	7	Weighted median	0.0142984	1.1386	0.464795
WT_AHA_14	DCM	7	Weighted mode	0.202442	-1.54693	1.08117
WT_AHA_14	HCM	7	Weighted mode	0.0527218	0.932563	0.387287
WT_AHA_15	DCM	4	Inverse variance weighted	0.820991	0.1334	0.589561
WT_AHA_15	HCM	4	Inverse variance weighted	0.00718983	2.34547	0.872595
WT_AHA_15	DCM	4	MR Egger	0.310893	-10.6982	7.95505
WT_AHA_15	HCM	4	MR Egger	0.13531	21.8633	8.98065
WT_AHA_15	DCM	4	Simple mode	0.544336	-0.685031	1.00488
WT_AHA_15	HCM	4	Simple mode	0.0846675	1.59848	0.629281
WT_AHA_15	DCM	4	Weighted median	0.925236	0.02693	0.286977
WT_AHA_15	HCM	4	Weighted median	0.00331632	1.63606	0.557092
WT_AHA_15	DCM	4	Weighted mode	0.562967	-0.698954	1.07807
WT_AHA_15	HCM	4	Weighted mode	0.0632912	1.47892	0.512697
WT_AHA_16	DCM	7	Inverse variance weighted	0.378933	-0.352908	0.401094
WT_AHA_16	HCM	7	Inverse variance weighted	0.00769298	1.75158	0.657191
WT_AHA_16	DCM	7	MR Egger	0.289859	-4.15493	3.51113
WT_AHA_16	HCM	7	MR Egger	0.0646246	12.932	5.47599
WT_AHA_16	DCM	7	Simple mode	0.127874	-0.931508	0.527542
WT_AHA_16	HCM	7	Simple mode	0.127927	1.23473	0.699382
WT_AHA_16	DCM	7	Weighted median	0.027482	-0.624848	0.283429
WT_AHA_16	HCM	7	Weighted median	0.00269185	1.20798	0.40254
WT_AHA_16	DCM	7	Weighted mode	0.121874	-0.918825	0.510327
WT_AHA_16	HCM	7	Weighted mode	0.0562858	1.06865	0.452821
WT_Global	DCM	15	Inverse variance weighted	0.111825	-0.517658	0.325562
WT_Global	HCM	15	Inverse variance weighted	3.74863e-07	2.58287	0.50831
WT_Global	DCM	15	MR Egger	0.546183	-0.799716	1.29055
WT_Global	HCM	15	MR Egger	0.24792	2.57686	2.1301
WT_Global	DCM	15	Simple mode	0.186863	-0.645116	0.464817
WT_Global	HCM	15	Simple mode	0.0612603	2.34954	1.15466
WT_Global	DCM	15	Weighted median	0.00176838	-0.648066	0.207275
WT_Global	HCM	15	Weighted median	8.60846e-05	1.59543	0.406292
WT_Global	DCM	15	Weighted mode	0.0479874	-0.676494	0.312205
WT_Global	HCM	15	Weighted mode	0.131202	0.707853	0.44152
